# Supplementary material for: The nucleocytoplasmic translocation of HINT1 regulates the maturation of cell density
Source: Life Sci Alliance. 2025 Jul 22;8(10):e202503215. doi: 10.26508/lsa.202503215 (PMC12284375; doi:10.26508/lsa.202503215)
Supplement: Supplementary file 2 [file LSA-2025-03215_TableS1.xlsx]

## Sheet: Table S1
Gene ID	Gene name	Control_rep1	Control_rep2	Control_rep3	HINT1_KO_rep1	HINT1_KO_rep2	HINT1_KO_rep3
ENSG00000000003.16	TSPAN6	1799.53	2229.29	1889.71	1751.68	1908.39	2181.19
ENSG00000000005.6	TNMD	0	0	1	0	0	0
ENSG00000000419.14	DPM1	1799.17	1996.6	1822.67	1712.37	1936.84	2095.12
ENSG00000000457.14	SCYL3	238.601	278.292	215.753	233.393	266.134	303.351
ENSG00000000460.17	C1orf112	837.148	998.922	903.272	875.97	952.093	1064.12
ENSG00000000938.13	FGR	0	0	4	0	0	1
ENSG00000000971.17	CFH	22.553	20.884	19.435	29.079	16.013	26.89
ENSG00000001036.14	FUCA2	1518.83	1902.09	1662.19	1702.5	1921.69	2106.3
ENSG00000001084.13	GCLC	1357.68	1598.43	1316.03	1457.06	1567.05	1674.06
ENSG00000001167.15	NFYA	1337	1603.08	1381.69	1457.34	1554.32	1748.37
ENSG00000001460.18	STPG1	242.998	315.062	291.04	301.753	357.975	348.399
ENSG00000001461.17	NIPAL3	794	1010.09	928.492	913.32	939.007	1042.16
ENSG00000001497.18	LAS1L	3590.34	4511.16	3799.15	2801.98	3239.68	3383.26
ENSG00000001561.7	ENPP4	523.503	560	461.275	481.419	436.135	538.006
ENSG00000001617.12	SEMA3F	77.999	89	83.507	81.999	103	126.999
ENSG00000001626.18	CFTR	5	6	2	1	4	1
ENSG00000001629.10	ANKIB1	619.001	755.735	545.827	689.227	660.176	767.244
ENSG00000001630.18	CYP51A1	1719.27	1885.81	1590.23	1674.38	1855.84	1965.14
ENSG00000001631.17	KRIT1	734.529	860.818	703.614	861.091	818.61	1023.98
ENSG00000002016.18	RAD52	262.998	311	275.005	229.991	294.152	319.526
ENSG00000002079.14	MYH16	1	6.001	4	3	5	1
ENSG00000002330.14	BAD	745.864	922.646	816.126	612.903	842.454	705.069
ENSG00000002549.13	LAP3	1839.79	2343.6	1918.39	2205.71	2371.6	2594.96
ENSG00000002586.20	CD99	1624.73	2046.99	1666.05	1925.43	2382.4	2285.23
ENSG00000002587.10	HS3ST1	11.005	8.047	11.001	9.442	11.001	13.031
ENSG00000002726.21	AOC1	0	1	0	0	2	0
ENSG00000002745.13	WNT16	15	17	6	13	12	14
ENSG00000002746.15	HECW1	42.802	47.999	46.052	85	65.999	65
ENSG00000002822.16	MAD1L1	664.749	827.541	781.112	567.695	674.976	644.418
ENSG00000002834.19	LASP1	3216.5	4052.26	3306.22	2442.73	2988.78	2952.26
ENSG00000002919.15	SNX11	570.009	770.859	626.678	505.001	562.634	553.664
ENSG00000002933.9	TMEM176A	1	1	2	1	0	0
ENSG00000003056.8	M6PR	3759.07	4617.76	3710.49	3576.71	4052.76	4177.88
ENSG00000003096.15	KLHL13	545.977	647.871	532.467	393.55	415.703	549.183
ENSG00000003137.9	CYP26B1	82	137.001	91	73	65	79
ENSG00000003147.19	ICA1	38	53.001	39.999	34.001	44.974	49.999
ENSG00000003249.15	DBNDD1	514	590.999	536.373	525	643.732	672.865
ENSG00000003393.16	ALS2	756.789	916.807	682.822	1000.26	1105.05	1212.57
ENSG00000003400.16	CASP10	146.264	157	103.999	123	152.805	150.067
ENSG00000003402.21	CFLAR	548.407	678.461	490.58	604.471	660.325	733.677
ENSG00000003436.16	TFPI	309.447	361.497	265.389	546.028	483.996	624.3
ENSG00000003509.16	NDUFAF7	487.564	579.288	459.07	400.186	469.851	486.17
ENSG00000003756.17	RBM5	1679.89	2081.39	1628.4	1725.56	1970.41	1976.54
ENSG00000003987.14	MTMR7	110.821	84.705	78.687	147.203	139.088	127.551
ENSG00000003989.18	SLC7A2	1415	1751.17	1304.14	1861.45	1869.02	2085.04
ENSG00000004059.11	ARF5	2229.98	2657.72	2386.63	1981.86	2473.85	2474.22
ENSG00000004139.14	SARM1	203.171	305.754	195.482	185.272	288.782	250.348
ENSG00000004142.12	POLDIP2	2974.15	3755.92	3247.69	3037.24	3459.31	3578.26
ENSG00000004399.13	PLXND1	1164.36	1484.07	1231.58	1346.47	1532.41	1515.2
ENSG00000004455.18	AK2	6349.73	8023.24	6702.11	6365.1	7394.02	7667.21
ENSG00000004468.13	CD38	2	2	0	1.99	0	1
ENSG00000004478.8	FKBP4	10603.3	13354	11207.3	10182.8	12307.7	12423.3
ENSG00000004487.18	KDM1A	4060.24	5288.74	4293.66	4595.52	4979.42	5451.84
ENSG00000004534.15	RBM6	1292.81	1769.18	1410.28	1472.93	1648.89	1715.62
ENSG00000004660.15	CAMKK1	599.026	698.529	617.862	574.852	668.565	656.833
ENSG00000004700.16	RECQL	1965.81	2342.78	1977.39	2076.38	2038.77	2416.67
ENSG00000004766.17	VPS50	383.999	397.652	398.797	402.616	358.695	435.106
ENSG00000004776.13	HSPB6	3	0	0	4	3	0
ENSG00000004777.19	ARHGAP33	116	153.689	126.781	87	96.102	112.777
ENSG00000004779.10	NDUFAB1	1214.86	1572.6	1351.69	1292.1	1949.31	1756.13
ENSG00000004799.8	PDK4	43	59	60.043	63	59	67.004
ENSG00000004809.14	SLC22A16	0	0	0	0	0	0
ENSG00000004838.14	ZMYND10	17	22	13	13.999	13.029	6
ENSG00000004846.17	ABCB5	12.782	10.593	5.007	14.932	20.778	11.052
ENSG00000004848.8	ARX	62.004	88	84	41	64.572	34
ENSG00000004864.14	SLC25A13	1255	1492.21	1160.15	1295.71	1379.63	1584.33
ENSG00000004866.22	ST7	432.771	557.907	442.074	365.893	488.169	512.085
ENSG00000004897.12	CDC27	3764.49	4376.15	3546.36	3859.57	3956.18	4509.6
ENSG00000004939.16	SLC4A1	8.117	12.973	5.012	6.972	9.23	5.209
ENSG00000004948.16	CALCR	1	3	5	5	4	2
ENSG00000004961.15	HCCS	488.102	616.018	477.094	469.001	505.999	514.965
ENSG00000004975.12	DVL2	1211.85	1629.85	1310.87	1036.23	1240.21	1237.76
ENSG00000005001.10	PRSS22	0	0	0	1	0	1
ENSG00000005007.14	UPF1	3969.65	5014.63	4304.62	4162.04	5109.86	5038
ENSG00000005020.13	SKAP2	703	844.679	677.947	841.279	814.658	913.893
ENSG00000005022.6	SLC25A5	10321	12650.2	10683.2	7252.47	8234.49	9162
ENSG00000005059.16	MCUB	717.149	846.172	757.692	790.23	835.079	923.124
ENSG00000005073.6	HOXA11	94	128	115	130.705	124.057	110.25
ENSG00000005075.16	POLR2J	869.847	1140.95	971.242	760.297	1097.21	886.198
ENSG00000005100.13	DHX33	2020.89	2397.71	1929.08	2196.76	2421.01	2492.35
ENSG00000005102.14	MEOX1	14	11	8	10	5	4.003
ENSG00000005108.17	THSD7A	1	1	1	0	0	2
ENSG00000005156.12	LIG3	1267.11	1730.92	1407.59	1609.22	1816.33	1961.15
ENSG00000005175.10	RPAP3	2607.09	2848.08	2435.27	2632.85	2692.46	2964.12
ENSG00000005187.12	ACSM3	65.769	72.398	70.436	101.503	124.693	127.833
ENSG00000005189.20	REXO5	241.003	234.163	243.638	331.007	372	390
ENSG00000005194.15	CIAPIN1	1632.32	2047.37	1732.73	1572.35	1797.13	1966.98
ENSG00000005206.17	SPPL2B	682.999	784.003	646.302	680.775	724.389	692.038
ENSG00000005238.20	FAM214B	54	52	34	27	38.999	35
ENSG00000005243.10	COPZ2	0	2	0	2	2	1
ENSG00000005302.19	MSL3	396	430.999	386.022	487.009	509.001	554.357
ENSG00000005339.15	CREBBP	3483.17	4392.48	3358.58	4176.16	4647.93	4931.8
ENSG00000005379.17	TSPOAP1	1	1	0	1	0	0
ENSG00000005381.9	MPO	0	0	0	0	0	0
ENSG00000005421.9	PON1	1	2	1	0	3	0
ENSG00000005436.14	GCFC2	1058.19	1202.51	1083.77	963.524	961.042	1189.79
ENSG00000005448.17	WDR54	472.997	620.354	464.377	313.105	365.004	396.268
ENSG00000005469.12	CROT	248.001	268.007	230.075	256.992	242	301
ENSG00000005471.19	ABCB4	21	37	20	24.004	27	30
ENSG00000005483.23	KMT2E	1092.71	1264.89	1012.11	816.723	850.644	951.44
ENSG00000005486.17	RHBDD2	603.001	781.999	690.859	642.676	732	755.185
ENSG00000005513.10	SOX8	91	116	117	140.027	159	152
ENSG00000005801.18	ZNF195	1463.96	1563.57	1314.38	1842.65	1928.45	2033.39
ENSG00000005810.20	MYCBP2	1207.08	1587.68	1266.42	1271.74	1255.59	1432.86
ENSG00000005812.11	FBXL3	1227.66	1255.41	1000.55	927.088	996.66	1085.3
ENSG00000005844.19	ITGAL	5.884	8.906	7.15	9.591	17.006	16.714
ENSG00000005882.12	PDK2	797.609	1028.39	924.316	608.578	734.287	803.207
ENSG00000005884.18	ITGA3	375.534	490.468	391.601	282.343	349.161	374.071
ENSG00000005889.16	ZFX	4099.9	4810.26	4058.53	4721.36	5003.19	5359.35
ENSG00000005893.17	LAMP2	3458.54	3917.28	3354.66	2996.05	2961.08	3379.53
ENSG00000005961.19	ITGA2B	128.001	164.008	136.773	92.002	129.001	123.013
ENSG00000005981.13	ASB4	0	1	0	2	2	2
ENSG00000006007.12	GDE1	1842.46	2234.77	1928.94	2233.13	2450.26	2771.2
ENSG00000006015.18	REX1BD	511.669	618.534	570.645	399.977	602.549	488.825
ENSG00000006016.12	CRLF1	178.202	231.453	199.395	226.153	321.605	308.207
ENSG00000006025.13	OSBPL7	117.333	173	122.484	109.567	125.681	132.001
ENSG00000006042.12	TMEM98	1374.67	1780.22	1525.87	1296.32	1537.61	1590.51
ENSG00000006059.4	KRT33A	0	0	0	0	0	0
ENSG00000006062.18	MAP3K14	566.582	610.999	577.06	555.601	584.466	644.787
ENSG00000006071.16	ABCC8	10	29	22.999	24	18	24.001
ENSG00000006116.4	CACNG3	0	0	0	0	0	0
ENSG00000006118.15	TMEM132A	903.273	1036	893.138	571.001	761.14	624.091
ENSG00000006125.18	AP2B1	4628.3	5758.84	4714.45	5199.18	5207.97	6089.55
ENSG00000006128.12	TAC1	22	25	25	16	24	27
ENSG00000006194.11	ZNF263	940.842	1067.22	866.904	862.072	1234.99	1103.93
ENSG00000006210.7	CX3CL1	14	9.002	9	11.006	9	18
ENSG00000006282.22	SPATA20	498.521	619.304	578.745	432.254	575.973	524.654
ENSG00000006283.18	CACNA1G	29	36	25.001	27	23	23
ENSG00000006327.14	TNFRSF12A	2737.57	3390.59	2933.9	1819.83	2531.62	2362
ENSG00000006377.11	DLX6	128	168	130.198	145	169	170
ENSG00000006432.16	MAP3K9	243.013	277.682	183.357	219.052	267.241	246.954
ENSG00000006451.8	RALA	1240.44	1526.33	1265.44	1165.14	1406.72	1490.22
ENSG00000006453.14	BAIAP2L1	1075.73	1398.84	1206.25	1090.83	1332.15	1421.81
ENSG00000006459.11	KDM7A	277.721	338	228.093	317.144	379.132	441.069
ENSG00000006468.15	ETV1	105	126	99.085	54	50	52.04
ENSG00000006530.18	AGK	1192	1443.1	1200.34	1325.71	1364.88	1628.74
ENSG00000006534.17	ALDH3B1	40.031	55.209	61.076	43.358	31.418	38.172
ENSG00000006555.11	TTC22	0	0	0	1.96	1	0
ENSG00000006576.17	PHTF2	766.602	862.785	679.449	731.208	791.951	811.889
ENSG00000006606.9	CCL26	4	5	9	3	5	2
ENSG00000006607.14	FARP2	1225.96	1497.62	1147.54	1612.6	1783.92	1868.6
ENSG00000006611.17	USH1C	32	36.001	45	38	43.999	56
ENSG00000006625.18	GGCT	1650.97	2035.16	1742.04	1426.81	1723.17	1746.99
ENSG00000006634.8	DBF4	732.082	919.696	781.769	931.579	840.726	948.972
ENSG00000006638.13	TBXA2R	97.343	96.988	90.164	69.206	81.966	85.255
ENSG00000006652.15	IFRD1	1154.8	1201.29	1112.3	1109.97	1244.33	1471.05
ENSG00000006659.13	LGALS14	0	0	1	0	1	2
ENSG00000006695.12	COX10	459.957	619.346	503.825	567.018	641.004	651.525
ENSG00000006704.11	GTF2IRD1	433.673	545.584	462.742	337.155	421.8	487.554
ENSG00000006712.15	PAF1	2013.55	2478.03	2105.57	1975.85	2411.24	2481.96
ENSG00000006715.16	VPS41	833.076	964.281	816.389	861.885	879.303	1026.49
ENSG00000006740.18	ARHGAP44	405.038	482.124	357.557	366.491	447.789	425.904
ENSG00000006744.19	ELAC2	3109.79	4100.25	3547.34	3449.67	3962.68	4073.21
ENSG00000006747.15	SCIN	45	52.227	32.044	68.082	75.08	80.025
ENSG00000006756.16	ARSD	44.002	63.001	56	88.003	94.999	76.296
ENSG00000006757.12	PNPLA4	296.01	372.272	343.236	331.101	343.194	360.999
ENSG00000006788.14	MYH13	0	0	0	0	0	0
ENSG00000006837.12	CDKL3	31.993	28.018	26	30	32.999	35.001
ENSG00000007001.13	UPP2	1	0	1	0	0	0
ENSG00000007047.16	MARK4	943.329	1214.74	953.668	1081.34	1273.89	1246.04
ENSG00000007062.12	PROM1	2	4	3	2	6	1
ENSG00000007080.11	CCDC124	1917.72	2474.36	2243.54	1514.4	2137.59	1826.6
ENSG00000007129.18	CEACAM21	0	0	0	0	0	0
ENSG00000007168.14	PAFAH1B1	2443.89	3018.78	2463.14	2533.53	2603.1	2891.14
ENSG00000007171.19	NOS2	48	60	67	104	105	137
ENSG00000007174.18	DNAH9	1.085	4.001	4	1	3.008	7.002
ENSG00000007202.16	KIAA0100	3286.8	4472.95	3401.67	2773.89	3409.37	2896.6
ENSG00000007216.16	SLC13A2	0	0	0	0	0	2
ENSG00000007237.19	GAS7	307.461	350.291	315	265.026	303.055	321.86
ENSG00000007255.10	TRAPPC6A	103.927	137	132.632	94.001	114	92.841
ENSG00000007264.15	MATK	39	41	55	16	21	17
ENSG00000007306.15	CEACAM7	0	0	0	0	0	0
ENSG00000007312.14	CD79B	4	4	5	7	6	2
ENSG00000007314.12	SCN4A	17	25	20.002	11	17	22.309
ENSG00000007341.19	ST7L	315.344	438.628	397.101	385.277	418.615	422.349
ENSG00000007350.18	TKTL1	5	9	7	8.36	7	10
ENSG00000007372.25	PAX6	925.933	1086.51	884.91	1154.33	1210.51	1230.12
ENSG00000007376.8	RPUSD1	1629.57	2117	1874.71	1714.01	2325.18	2162.01
ENSG00000007384.15	RHBDF1	508.001	649.307	565.494	551.002	632.833	631.136
ENSG00000007392.17	LUC7L	1965.3	2535.06	2099.18	2119.35	2500.62	2592.89
ENSG00000007402.12	CACNA2D2	40	50	35.001	91	85	95.999
ENSG00000007516.15	BAIAP3	14.559	18.074	20.077	20.026	0	32.575
ENSG00000007520.4	TSR3	1809.06	2264.95	2055.18	1681.34	2259.89	2049.58
ENSG00000007541.17	PIGQ	1093.8	1427.04	1274.23	1109.43	1460.88	1370.09
ENSG00000007545.16	CRAMP1	1173.91	1518.33	1207.81	1601.24	1742.65	1758.94
ENSG00000007866.22	TEAD3	380.99	492	409.238	326.725	456.393	417.367
ENSG00000007908.16	SELE	0	0	0	0	0	0
ENSG00000007923.17	DNAJC11	2741.86	3517.5	2860.69	3044.13	3271.84	3470.55
ENSG00000007933.13	FMO3	2	0	0	3.001	1.07	1
ENSG00000007944.15	MYLIP	228.07	257.245	185	220	240.035	239.637
ENSG00000007952.18	NOX1	10	3	9	5	5	4
ENSG00000008018.9	PSMB1	3792.24	4777.96	4101.05	3531.04	4222.75	4470.39
ENSG00000008056.14	SYN1	6	6	11	11	13	11
ENSG00000008083.14	JARID2	1169.36	1411.15	1028.83	1169.17	1425.02	1361.86
ENSG00000008086.13	CDKL5	149.943	218.165	188.044	166.356	182.654	216.017
ENSG00000008118.10	CAMK1G	3	0	4	4	3	2
ENSG00000008128.23	CDK11A	668.44	815.143	669.188	616.759	839.073	713.374
ENSG00000008130.15	NADK	1880.16	2283.22	2040.07	1907.91	2176.01	2081.2
ENSG00000008196.13	TFAP2B	0	0	0	0	0	0
ENSG00000008197.5	TFAP2D	0	0	0	0	0	0
ENSG00000008226.20	DLEC1	5.118	1.186	4.134	2.334	11.049	8.435
ENSG00000008256.17	CYTH3	1228.87	1375.67	1181.34	982.928	1187.91	1213.82
ENSG00000008277.15	ADAM22	253	305.998	241.073	319	317	367.026
ENSG00000008282.10	SYPL1	1611.64	1688.79	1451.11	1532.03	1594.49	1824
ENSG00000008283.16	CYB561	302.006	384.314	339.038	340.198	366.969	384.749
ENSG00000008294.22	SPAG9	3077.34	3624.4	3043.78	3170.93	3428.88	3780.88
ENSG00000008300.17	CELSR3	37	35	31	49.002	29	39.675
ENSG00000008311.16	AASS	555.821	690.229	511.17	714.62	689.52	744.788
ENSG00000008323.16	PLEKHG6	1	4	4	6	3	7
ENSG00000008324.12	SS18L2	287.106	322.916	256.749	226.784	267.084	281.115
ENSG00000008382.16	MPND	212.285	331.922	295.001	210.001	279	216.964
ENSG00000008394.13	MGST1	555	617.311	484.097	377.807	431.002	482.167
ENSG00000008405.12	CRY1	900.65	1042	869.067	859.228	873	1016.47
ENSG00000008438.5	PGLYRP1	0	0	0	2	0	2
ENSG00000008441.19	NFIX	572.755	767.038	565.516	434.184	561.115	528.084
ENSG00000008513.17	ST3GAL1	205.014	174.304	195	260.368	189.879	279.001
ENSG00000008516.18	MMP25	57.999	89.001	63.001	56	84.638	72
ENSG00000008517.19	IL32	176.001	222.058	191.001	272.004	350.997	341.999
ENSG00000008710.20	PKD1	1623.98	1969.44	1585.95	1647.91	2153.14	2045.7
ENSG00000008735.14	MAPK8IP2	610	707.699	600.51	402.091	539	473.009
ENSG00000008838.21	MED24	3171.72	4085.29	3604.94	3460.78	3889.38	4200.77
ENSG00000008853.18	RHOBTB2	494.163	666	541.702	419.001	455.152	485.985
ENSG00000008869.12	HEATR5B	665.993	856	701.944	741.591	736.015	878.918
ENSG00000008952.17	SEC62	2534.91	2945.29	2506.42	2281.07	2509.83	2686.47
ENSG00000008988.11	RPS20	7123.48	8530.98	7547.87	5623.45	7754.45	6982.51
ENSG00000009307.17	CSDE1	15043.7	18119.7	15068.7	17697.6	17993.6	20538.3
ENSG00000009335.19	UBE3C	3503.47	4496.16	3579.66	2673.13	2944.02	3237.35
ENSG00000009413.17	REV3L	880.19	996.082	833.04	807.988	758.981	846.459
ENSG00000009694.14	TENM1	3	8	6	8	5	5
ENSG00000009709.12	PAX7	203	242.054	206.219	319.056	384	361.999
ENSG00000009724.18	MASP2	48	66.001	45	82	89	98
ENSG00000009765.15	IYD	3.102	5.005	4.05	3.979	5.797	7.266
ENSG00000009780.16	FAM76A	255	273.377	276.164	266.032	247.999	338.23
ENSG00000009790.15	TRAF3IP3	3.02	1.253	0	1	2.192	2
ENSG00000009830.13	POMT2	916.984	1154.51	953.607	910.428	1028	1030.14
ENSG00000009844.16	VTA1	1880.49	2354.52	2051.96	2052.94	2063.43	2382.96
ENSG00000009950.16	MLXIPL	58.127	78.856	43.933	49.39	52.406	61.845
ENSG00000009954.11	BAZ1B	3238.62	3987.51	3098.87	3538.65	4020.76	4241.74
ENSG00000010017.13	RANBP9	1208.12	1458.32	1220.79	1383.06	1411.13	1484.88
ENSG00000010030.14	ETV7	10	9	10	32	18	22
ENSG00000010072.16	SPRTN	810.732	868.583	740.641	1054.4	1100.34	1252.86
ENSG00000010165.20	METTL13	1096	1365.01	1089.22	1055.46	1260.01	1305.57
ENSG00000010219.14	DYRK4	405.755	618.999	504.382	403.546	468.529	431.495
ENSG00000010244.19	ZNF207	6493.25	7817.69	6511.95	7095.95	7361.06	8617.52
ENSG00000010256.11	UQCRC1	2474.93	2901.78	2601.37	1981.46	2568.74	2466.75
ENSG00000010270.14	STARD3NL	974.638	1128.08	927.92	922.844	1031.18	1068.61
ENSG00000010278.15	CD9	1625.96	1958.79	1771.97	1412.9	1684.53	1744.23
ENSG00000010282.15	HHATL	0	0	0	0	0	0
ENSG00000010292.13	NCAPD2	6254.46	8044.79	6438.52	6460.04	7299.13	7875.48
ENSG00000010295.20	IFFO1	586.001	727.003	671.396	425.001	538.259	502.673
ENSG00000010310.9	GIPR	20.056	27.126	11	20.925	23.45	15
ENSG00000010318.22	PHF7	62	54	58.115	34	53	63
ENSG00000010319.7	SEMA3G	14	28.032	20	31	30	21
ENSG00000010322.16	NISCH	1103.96	1422	1120.15	1081.95	1293.47	1367.69
ENSG00000010327.10	STAB1	46	65.083	49.027	58	56.013	58
ENSG00000010361.14	FUZ	396.001	508.458	463.438	363.976	453.785	473.76
ENSG00000010379.16	SLC6A13	7	6	6	6	6	6
ENSG00000010404.18	IDS	2811.01	3357.35	2735.4	2614.71	2568.8	3065.22
ENSG00000010438.17	PRSS3	5	3	3.033	6.882	9	10
ENSG00000010539.12	ZNF200	1357.19	1586.55	1398.02	1637.95	1802.53	2042.64
ENSG00000010610.10	CD4	1	3	1	4.018	6	2.049
ENSG00000010626.15	LRRC23	42	68.409	68.048	34	66.282	54.994
ENSG00000010671.18	BTK	10.795	12.487	12.044	10.074	19.856	12.999
ENSG00000010704.19	HFE	24.511	30.517	26.306	38.748	39.988	27.625
ENSG00000010803.17	SCMH1	852.192	942.964	837.633	915.047	968.001	1045.23
ENSG00000010810.18	FYN	1101.55	1507	1172.26	1343.76	1543.7	1674.39
ENSG00000010818.11	HIVEP2	435.382	467.999	378.471	400.234	439	488.434
ENSG00000010932.17	FMO1	1	0	0	1	1	1
ENSG00000011007.13	ELOA	2023.67	2543.01	2196.41	2319.98	2632.78	2892.02
ENSG00000011009.11	LYPLA2	895.205	1127	1029.92	763.108	951.546	936.465
ENSG00000011021.23	CLCN6	386.43	551.066	422.852	450.196	499.131	507.923
ENSG00000011028.14	MRC2	455	581.429	475.107	366.786	480.05	470.246
ENSG00000011052.21	NME1-NME2	120.394	155.304	126.664	117.804	125.986	156.854
ENSG00000011083.9	SLC6A7	0	0	0	0	0	0
ENSG00000011105.14	TSPAN9	708.707	976.889	778.706	744.086	887.973	899.53
ENSG00000011114.15	BTBD7	0	248.794	0	0	0	0
ENSG00000011132.12	APBA3	190	251.934	223.516	165	234.962	228.013
ENSG00000011143.19	MKS1	733.049	928.243	784.346	854.668	973.506	974.414
ENSG00000011198.10	ABHD5	443.041	454.994	434.12	388.031	421	457.093
ENSG00000011201.12	ANOS1	371	422	359.645	595.002	567.001	707.972
ENSG00000011243.19	AKAP8L	1516.28	1948.51	1650.78	1481.44	1766.2	1764.27
ENSG00000011258.16	MBTD1	836.024	1001.58	781.959	911.098	923.252	995.919
ENSG00000011260.14	UTP18	2530.49	3033.45	2616.84	2614.86	2841.53	3122.4
ENSG00000011275.19	RNF216	1291.42	1663.39	1315.31	1400.84	1553.95	1646.46
ENSG00000011295.16	TTC19	1794.63	2189.81	1740.86	1698.97	1828.5	2099.65
ENSG00000011304.22	PTBP1	12686.3	15446.5	12853.3	11911.9	14647.3	14441.8
ENSG00000011332.22	DPF1	292.709	375.812	339.969	206.998	274.887	272.407
ENSG00000011347.10	SYT7	112	145	113	117	135.959	153
ENSG00000011376.12	LARS2	1071.88	1297.82	1084.01	1323.59	1479.01	1582.95
ENSG00000011405.14	PIK3C2A	2636.37	2965.24	2319.37	2926.41	2831.78	3340.26
ENSG00000011422.12	PLAUR	142.016	197.13	181.162	95	119	134.223
ENSG00000011426.11	ANLN	4238	4983.4	4054.84	4471.8	4435.06	5125.35
ENSG00000011451.21	WIZ	2007.44	2765.54	2335.24	2075.01	2583.86	2587.03
ENSG00000011454.18	RABGAP1	673.572	917.96	694.957	812.845	867.198	922.136
ENSG00000011465.18	DCN	0	0.997	1.999	1	0	0
ENSG00000011478.13	QPCTL	370.725	376.207	346.57	272.53	331.112	332.413
ENSG00000011485.15	PPP5C	3380.29	4314.59	3628.91	3272.55	3932.7	4035.27
ENSG00000011523.15	CEP68	656.34	774.162	628.549	543.819	627.636	628.38
ENSG00000011566.15	MAP4K3	676.47	821.8	651.772	690.736	654.431	823.051
ENSG00000011590.14	ZBTB32	3	2	2	1	4	2
ENSG00000011600.12	TYROBP	0	0	0	0	0	0
ENSG00000011638.11	TMEM159	53.622	25.611	30.423	63.017	0	70.849
ENSG00000011677.13	GABRA3	69	82	57	48	40	65
ENSG00000012048.25	BRCA1	1914.21	2283.77	1846.53	2044.39	2023.12	2354.94
ENSG00000012061.17	ERCC1	987.565	1326.7	1094.31	757.599	921.452	847.701
ENSG00000012124.17	CD22	1	2	5	2.032	1.022	2
ENSG00000012171.20	SEMA3B	56	72.999	63.966	42	45	39
ENSG00000012174.12	MBTPS2	4248.46	4792.81	3971.53	5265.49	5401.64	6054.44
ENSG00000012211.13	PRICKLE3	198.811	220.073	197.813	103.329	164.763	169.507
ENSG00000012223.13	LTF	0	0	0	0	0	0
ENSG00000012232.10	EXTL3	1616.12	2049.22	1704.02	1762.11	2004.07	2094.74
ENSG00000012504.15	NR1H4	1	0	0	2	1	0
ENSG00000012660.14	ELOVL5	2954.57	3337.15	2788.32	3053.29	3282.04	3650.89
ENSG00000012779.12	ALOX5	14	0	0	0	0	0
ENSG00000012817.16	KDM5D	0	0	0	0	0	0
ENSG00000012822.16	CALCOCO1	680.529	798.018	670.453	426.889	505.014	554.772
ENSG00000012963.15	UBR7	1590.6	1888.25	1590.76	1677.24	1827.99	1969.48
ENSG00000012983.12	MAP4K5	1224.08	1502.73	1144.86	1418.45	1304.15	1487.01
ENSG00000013016.16	EHD3	245.377	330.101	267	214.03	276.291	273.04
ENSG00000013288.9	MAN2B2	349.198	413.185	330.922	329.007	335.151	384.257
ENSG00000013293.6	SLC7A14	6.936	10.076	12.001	10.228	20.061	19.981
ENSG00000013297.12	CLDN11	3	5.002	7	1	3	6
ENSG00000013306.16	SLC25A39	3906.52	4749.01	4270.12	3895.81	4598.33	4696.73
ENSG00000013364.19	MVP	91.072	85.018	92.084	65.384	73.998	74.156
ENSG00000013374.17	NUB1	1848.73	2245.06	1969.39	1569.83	1763.13	1863.73
ENSG00000013375.17	PGM3	1580.65	1902.47	1597.89	1692.27	1728.38	1999.15
ENSG00000013392.8	RWDD2A	147.002	175.06	177.265	206	185	199.657
ENSG00000013441.17	CLK1	715.129	748.368	637.745	802.25	859.269	905
ENSG00000013503.10	POLR3B	664	821.139	693.698	738.549	774.546	903.619
ENSG00000013523.11	ANGEL1	616.188	832.034	625.034	640.477	678.224	764.206
ENSG00000013561.18	RNF14	1218.85	1346.8	1146	1033.63	1089.82	1244.86
ENSG00000013563.14	DNASE1L1	414.444	586.784	430.945	384.254	450.95	473.964
ENSG00000013573.17	DDX11	4088.02	4892.43	4048.03	3823.7	4357.11	4531.81
ENSG00000013583.10	HEBP1	532.539	656.999	600.941	498.838	558.025	610.253
ENSG00000013588.9	GPRC5A	12465.9	15354.2	13407	15480.7	17196.3	18819.2
ENSG00000013619.15	MAMLD1	254.999	306.001	254.001	196	228.999	246.062
ENSG00000013725.14	CD6	18	17	15	27	24	25
ENSG00000013810.21	TACC3	3527.59	4443.72	3767.93	3131.79	3944.39	3772.92
ENSG00000014123.10	UFL1	950.733	1129	836.181	1109.37	1103	1172.94
ENSG00000014138.10	POLA2	2048.57	2803.48	2368.98	2217.26	2568.07	2828.27
ENSG00000014164.7	ZC3H3	472.821	574	522.004	407.026	461.95	522.167
ENSG00000014216.16	CAPN1	2232.69	2867.76	2366.7	2142.01	2487.57	2467.21
ENSG00000014257.17	ACPP	0	2	1.21	3	10	2.505
ENSG00000014641.21	MDH1	3773.49	4544.87	4045.43	3099.86	3361.95	3796.64
ENSG00000014824.14	SLC30A9	1895.16	2229.25	1838.03	2193.87	2230.99	2549.47
ENSG00000014914.21	MTMR11	39	65.001	36.998	38	48	27.999
ENSG00000014919.13	COX15	1523.37	1740.63	1564.92	1548.26	1584.89	1734.52
ENSG00000015133.20	CCDC88C	272	330	277.072	287.999	305.252	292.802
ENSG00000015153.15	YAF2	446	495.001	412.033	410.082	500.462	520.99
ENSG00000015171.21	ZMYND11	483.385	640.048	498.275	578.556	677.461	655.502
ENSG00000015285.12	WAS	3	2.847	9	1	10	0
ENSG00000015413.10	DPEP1	5	4	4	2	1	3.019
ENSG00000015475.19	BID	665.069	901.057	753.292	501.196	634.259	667.22
ENSG00000015479.20	MATR3	9914.24	11767.8	9981.03	9465.89	10522.6	11364.4
ENSG00000015520.15	NPC1L1	11	12	6	23	26	20
ENSG00000015532.10	XYLT2	617.295	758.109	669.803	458.167	545.611	543.03
ENSG00000015568.13	RGPD5	998.124	1357.54	867.703	1080.97	1078.9	1087.06
ENSG00000015592.17	STMN4	0	2	1	3	5	2
ENSG00000015676.18	NUDCD3	1618.91	1987.76	1733.08	1529.38	1701.37	1935.28
ENSG00000016082.15	ISL1	46	71.006	48.952	57	60.865	78
ENSG00000016391.11	CHDH	396.044	494.046	392.58	509.346	573.879	656.035
ENSG00000016402.14	IL20RA	0	0	0	3	3	2
ENSG00000016490.16	CLCA1	0	0	0	0	0	0
ENSG00000016602.9	CLCA4	0	0	0	0	0	0
ENSG00000016864.19	GLT8D1	586.718	781.916	637.924	525.492	663.999	754.271
ENSG00000017260.20	ATP2C1	1826.2	2260.96	1848.13	1663.42	1679.66	1953.58
ENSG00000017427.17	IGF1	6.01	1.004	2.024	3.071	2	11.015
ENSG00000017483.16	SLC38A5	4	5	4	5	2	13
ENSG00000017797.13	RALBP1	1846.19	2186.67	1785.77	2058.9	2215.86	2429.32
ENSG00000018189.13	RUFY3	641.001	792.002	681.185	896.956	871.661	1055.1
ENSG00000018236.15	CNTN1	77	108	72.114	80.001	79	106.003
ENSG00000018280.17	SLC11A1	7.286	6.001	12.001	9	15.188	17
ENSG00000018408.15	WWTR1	746	927.532	724.068	735.112	852.026	857.676
ENSG00000018510.18	AGPS	1698.14	1981.47	1571.71	1790.09	1857.74	2130.61
ENSG00000018607.9	ZNF806	0	1	0	0	0	0
ENSG00000018610.15	CXorf56	1129.43	1415	1193.43	947.387	1127.18	1291.52
ENSG00000018625.15	ATP1A2	0	2	7	3.004	5.001	4.001
ENSG00000018699.13	TTC27	860	978.431	850.417	925.071	866.357	1087.32
ENSG00000018869.18	ZNF582	154.01	183	143.001	185.029	229	218.204
ENSG00000019102.12	VSIG2	2	6	4	7	3	3
ENSG00000019144.20	PHLDB1	475.957	553.139	504.339	381.247	491.431	442.554
ENSG00000019169.11	MARCO	1	0	1	0	1	0
ENSG00000019186.10	CYP24A1	160.591	269.001	210.485	23	25	30.005
ENSG00000019485.14	PRDM11	323	413.016	339.042	286.357	366.058	328.109
ENSG00000019505.8	SYT13	6.003	14	10	17	17	15
ENSG00000019549.13	SNAI2	41	63	43	69	103	95
ENSG00000019582.17	CD74	36.68	28.748	30.079	26.499	35.385	37.918
ENSG00000019991.18	HGF	0	1	2	4.001	4	3
ENSG00000019995.6	ZRANB1	774.957	891.43	740.579	1015.35	840.74	1048.11
ENSG00000020129.16	NCDN	1392.67	1649.23	1430.93	1016.9	1435.32	1351.98
ENSG00000020181.18	ADGRA2	333.291	495.171	434.866	311.894	396.892	405.196
ENSG00000020219.9	CCT8L1P	0	0	0	0	0	0
ENSG00000020256.20	ZFP64	1211	1466.75	1260.71	1358.73	1563.88	1612.16
ENSG00000020426.11	MNAT1	637.691	820.057	705.948	676.089	722.579	735.576
ENSG00000020577.14	SAMD4A	878.019	1071.12	873.578	928.16	1045.04	1139.78
ENSG00000020633.19	RUNX3	111	160	141.995	166	171	191.152
ENSG00000020922.13	MRE11	2491.53	2836.98	2384.42	2696.62	2888.34	3000.39
ENSG00000021300.14	PLEKHB1	279.999	413.991	352.806	284.022	329	373.909
ENSG00000021355.13	SERPINB1	366.157	423.125	366.142	351.009	352.028	406.2
ENSG00000021461.18	CYP3A43	2	0	0.759	0	0	1
ENSG00000021488.13	SLC7A9	5	2	2	3	3.002	2
ENSG00000021574.14	SPAST	867.143	920.007	793.231	714.423	758.442	891.449
ENSG00000021645.20	NRXN3	12.704	7.661	10.001	3.054	7	15.003
ENSG00000021762.20	OSBPL5	228.001	335.001	245.102	270.032	334.999	313.001
ENSG00000021776.11	AQR	1197.01	1374.51	1160.98	1547.02	1471.88	1765.64
ENSG00000021826.18	CPS1	352.354	480.578	366.237	579.042	568.597	577.292
ENSG00000021852.14	C8B	0	0	0	0	0	0
ENSG00000022267.19	FHL1	5796.43	6837.43	6093.7	4259.4	4561.33	5069.28
ENSG00000022277.13	RTF2	2644.14	3364.96	2879.16	2731.39	3359.9	3268.46
ENSG00000022355.18	GABRA1	0	0	0	0	0	0
ENSG00000022556.16	NLRP2	0	0	0	0	0	0
ENSG00000022567.10	SLC45A4	187	261.073	235.854	201	238.19	253.001
ENSG00000022840.17	RNF10	2526.19	3158.25	2656.73	2500.88	2843.41	2969.2
ENSG00000022976.16	ZNF839	421.354	456.337	410.406	412.578	495.386	535.704
ENSG00000023041.12	ZDHHC6	1488.66	1686.56	1442.91	1179.04	1291.83	1430.43
ENSG00000023171.20	GRAMD1B	131.158	153	130.003	120.008	154.999	164
ENSG00000023191.17	RNH1	146.376	207.59	176.392	131.099	196.73	159.115
ENSG00000023287.13	RB1CC1	1774.45	1983.83	1652.14	1784.68	1983.94	2208.07
ENSG00000023318.9	ERP44	1291.49	1483.97	1298.29	1294.69	1327.02	1503.69
ENSG00000023330.15	ALAS1	595.432	767	657.705	625.228	652.271	778.127
ENSG00000023445.17	BIRC3	46	61.999	40	29.006	33.999	23
ENSG00000023516.9	AKAP11	1125.78	1211	969.192	1025.14	1033.13	1174.27
ENSG00000023572.10	GLRX2	578.101	638.75	648.777	528.537	539.362	566.737
ENSG00000023608.5	SNAPC1	435.002	563	458	510.086	592.998	676.543
ENSG00000023697.13	DERA	764.045	828.428	731.133	618.826	686.737	770.599
ENSG00000023734.11	STRAP	6694.73	7682.31	6591.68	6192.23	6739.4	7696.21
ENSG00000023839.12	ABCC2	16	35	27.054	39.833	38.107	53.999
ENSG00000023892.12	DEF6	32	38	43	40	49	28
ENSG00000023902.14	PLEKHO1	395.999	609.001	524.271	413.13	518.058	517.526
ENSG00000023909.10	GCLM	978.234	1084.98	904.217	727.173	754.257	868.011
ENSG00000024048.11	UBR2	940	1224	933.765	1051.96	1051.27	1322.06
ENSG00000024422.12	EHD2	11	30.338	34.006	23	33.939	25
ENSG00000024526.17	DEPDC1	2308.27	2467.68	2136.6	2408.41	2422.01	2620.3
ENSG00000024862.18	CCDC28A	343.909	455.231	377.296	368	418.022	417.732
ENSG00000025039.15	RRAGD	232.721	255.047	244.197	222.001	213	239.178
ENSG00000025156.13	HSF2	830.675	992.697	824.848	930.476	942.455	1044.09
ENSG00000025293.17	PHF20	981.645	1169.86	969.256	1078.5	1167.85	1243.42
ENSG00000025423.11	HSD17B6	53.015	78.211	62.999	65.004	70.999	67
ENSG00000025434.19	NR1H3	183.959	203.001	190.115	190.049	236.999	251.001
ENSG00000025708.14	TYMP	8	24.805	16.29	19	28.001	14
ENSG00000025770.19	NCAPH2	1700.68	2060.96	1879.24	1502.32	1872.82	1884.94
ENSG00000025772.8	TOMM34	2401.25	3142.62	2798.65	2749.18	2840.93	3315.58
ENSG00000025796.14	SEC63	3152.95	3873.65	3311.65	3662.16	3665.3	4166.63
ENSG00000025800.14	KPNA6	2162.65	2707.45	2290.7	2432.93	2771.89	2932.97
ENSG00000026025.16	VIM	10445	12941	11524.2	9700.5	10864.9	11628.7
ENSG00000026036.23	RTEL1-TNFRSF6B	254.996	312.478	201.395	206.365	313.845	287.2
ENSG00000026103.25	FAS	420.25	467.915	411.321	506.633	537.962	600.841
ENSG00000026297.17	RNASET2	471.498	640.051	535.676	464.105	578.905	557.6
ENSG00000026508.21	CD44	2393.62	2965.26	2529.93	2097.63	2223.12	2545.91
ENSG00000026559.14	KCNG1	257.85	330.835	277.242	310.9	371.937	367.76
ENSG00000026652.15	AGPAT4	208	314	223.98	281.925	316	335.002
ENSG00000026751.17	SLAMF7	9	2	1	6	1.001	6.981
ENSG00000026950.17	BTN3A1	91.273	118.847	79.351	99.284	134.316	117.002
ENSG00000027001.10	MIPEP	532.111	748.798	627.281	597.362	624	727.473
ENSG00000027075.17	PRKCH	127.753	144.817	136.667	163.001	149.246	175.558
ENSG00000027644.5	INSRR	0	2	0	2	4	6
ENSG00000027697.16	IFNGR1	660.999	752.001	640.92	631.931	710.008	812.329
ENSG00000027847.14	B4GALT7	431.001	560	508.851	333.002	432.074	433.862
ENSG00000027869.12	SH2D2A	6	8	9	9	14	17
ENSG00000028116.18	VRK2	521.982	656.854	541.48	513.197	511.941	605.19
ENSG00000028137.19	TNFRSF1B	1	2	0	1	2.049	0
ENSG00000028203.19	VEZT	1252.96	1452.84	1245.18	1484.79	1458.79	1663.11
ENSG00000028277.22	POU2F2	32	39	27	55	68.001	46
ENSG00000028310.18	BRD9	1875.49	2383.89	1994.45	2015.74	2374.49	2420.94
ENSG00000028528.15	SNX1	1553.49	2016.56	1677.58	1547.17	1722.3	1780.18
ENSG00000028839.10	TBPL1	574.806	655.684	604.081	586.31	588.71	657.706
ENSG00000029153.15	ARNTL2	827.445	946.623	768.049	803.126	880.504	994.281
ENSG00000029363.17	BCLAF1	7430.27	8910.78	6928.89	9555.99	9776.11	11244.5
ENSG00000029364.12	SLC39A9	1005.84	1145	1032.92	1076.22	1118.03	1285.39
ENSG00000029534.22	ANK1	104.999	144.963	108	143.325	164.865	190.378
ENSG00000029559.7	IBSP	1	0	2	0	2	1
ENSG00000029639.11	TFB1M	217.366	267.195	280.042	217.04	254.62	254.956
ENSG00000029725.17	RABEP1	2041.78	2556.96	2089.74	2076.36	2155.67	2432.66
ENSG00000029993.15	HMGB3	2576.93	3485.93	2903.66	2462.11	2818.31	3031.17
ENSG00000030066.14	NUP160	3741.93	4532.72	3523.54	4677.52	4961.34	5902.7
ENSG00000030110.14	BAK1	1015.15	1331.24	1105.91	934.626	1171.33	1156.66
ENSG00000030304.15	MUSK	1	0	0	0	1	0
ENSG00000030419.17	IKZF2	54	52	54	46	56	69
ENSG00000030582.19	GRN	3311.76	4085.98	3713.01	2447.2	2895.09	3010.17
ENSG00000031003.11	FAM13B	1519.39	1739.7	1402.75	1134.97	1235.25	1344.37
ENSG00000031081.11	ARHGAP31	163	196.042	139.006	171	233	279.344
ENSG00000031691.7	CENPQ	422	472.629	407.016	449.005	466	552.499
ENSG00000031698.13	SARS	3073.18	3776.51	3151.64	2882.49	3324.87	3539.93
ENSG00000031823.14	RANBP3	2028.17	2570.01	2174.14	1894.96	2275.82	2185.39
ENSG00000032219.19	ARID4A	300	386.003	285.909	329.341	377.116	357.802
ENSG00000032389.13	EIPR1	744.944	924	791.627	538.029	624	721.165
ENSG00000032444.17	PNPLA6	594	768.999	659.609	480.216	608.792	531.865
ENSG00000032742.18	IFT88	150.001	206.055	191.86	194	204.025	238.114
ENSG00000033011.14	ALG1	1556.87	1860.15	1647.27	1540.53	1874.75	1918.72
ENSG00000033030.16	ZCCHC8	823.784	772.785	770.226	710.472	772.363	890.028
ENSG00000033050.9	ABCF2	2863.06	3460.03	3041.41	2066.59	2569.21	2718.32
ENSG00000033100.17	CHPF2	981.94	1349.35	1039.47	760.334	951.645	921.879
ENSG00000033122.21	LRRC7	567.159	568.937	481.936	444.235	498.142	508.804
ENSG00000033170.17	FUT8	380.11	400.591	393.38	438.069	447.737	535.094
ENSG00000033178.13	UBA6	1534	1736.1	1395.03	2057.33	1964.93	2296.29
ENSG00000033327.13	GAB2	551.056	721.426	505.199	458.169	533.795	564.513
ENSG00000033627.18	ATP6V0A1	1135.98	1403.66	1137.19	1021.99	1029.34	1211.68
ENSG00000033800.14	PIAS1	1190.16	1411.04	1164.31	1283.48	1280.07	1478.58
ENSG00000033867.17	SLC4A7	593.003	696.231	531.01	601.998	562.071	676.008
ENSG00000034053.15	APBA2	156.96	232.975	170.808	137.892	196.981	156.12
ENSG00000034152.20	MAP2K3	1087.54	1340.63	1155.92	919	1135.09	1167.95
ENSG00000034239.11	EFCAB1	0	1	0	1	0	0
ENSG00000034510.6	TMSB10	6776.52	8859.47	7139.67	3632.38	6453.37	4407.37
ENSG00000034533.12	ASTE1	229.994	278.052	234.047	223.923	166.39	266.517
ENSG00000034677.13	RNF19A	635.007	713.281	607.049	618.277	646.291	751.537
ENSG00000034693.15	PEX3	554.75	664.836	552.622	570.239	598	693.411
ENSG00000034713.8	GABARAPL2	1181.82	1384.86	1159.87	1049.83	1195.33	1306.09
ENSG00000034971.17	MYOC	0	0	0	0	0	0
ENSG00000035115.22	SH3YL1	204.044	225.796	212.388	170	200	229.262
ENSG00000035141.9	FAM136A	174.632	224.943	183.453	162.399	148.275	230.304
ENSG00000035403.18	VCL	5993.72	7464.73	5910.02	4892.99	5303.95	5918.11
ENSG00000035499.13	DEPDC1B	1279.96	1384.18	1222.09	1552.24	1626.97	1859.08
ENSG00000035664.11	DAPK2	31.852	19.576	22.093	35.48	28.887	35.513
ENSG00000035681.9	NSMAF	792	954.663	751.362	746.862	806.002	939.823
ENSG00000035687.10	ADSS	2088.75	2492.31	2083.12	3097.57	3190.14	3760.97
ENSG00000035720.8	STAP1	1	0	0	0	0	0
ENSG00000035862.13	TIMP2	2000.12	2583.54	1981.33	1782.06	2017.99	2135.2
ENSG00000035928.17	RFC1	2202.7	2683.61	2195.83	2942.01	3029.53	3239.25
ENSG00000036054.13	TBC1D23	613.531	728.243	607.848	580.487	577.008	692.144
ENSG00000036257.14	CUL3	2250.84	2708.09	2182.03	2789.84	2859.38	3341.84
ENSG00000036448.10	MYOM2	0	1	2	5	3.452	0
ENSG00000036473.8	OTC	0	1	0	0	0	0
ENSG00000036530.9	CYP46A1	11.001	30.395	8.018	17.086	18.007	33.03
ENSG00000036549.13	AC118549.1	1124.03	1328.99	1091.54	1136.2	1188.01	1315.84
ENSG00000036565.15	SLC18A1	2.99	1	0.949	5.995	5.022	0
ENSG00000036672.16	USP2	180.001	227.161	199.735	176	201	215.29
ENSG00000036828.17	CASR	111.342	158.215	98.291	112.467	162.141	117.221
ENSG00000037042.9	TUBG2	221.446	282.581	240.457	211.228	273.865	250.406
ENSG00000037241.7	RPL26L1	1073.04	1290.19	1131.92	744.381	1002.33	937.845
ENSG00000037280.16	FLT4	511.023	684.999	581.569	406.633	506.989	546.255
ENSG00000037474.15	NSUN2	6795.05	8319.83	6812.72	8142.98	8866.69	9523.56
ENSG00000037637.11	FBXO42	844.567	1032.81	847.499	857.376	933.068	1025.94
ENSG00000037749.13	MFAP3	1344.25	1548.14	1189.69	1205.86	1211.43	1420.44
ENSG00000037757.14	MRI1	1336.01	1604.06	1442.12	1068.14	1551.27	1281.99
ENSG00000037897.17	METTL1	701.035	946.615	841.418	821.676	922.168	985.719
ENSG00000037965.6	HOXC8	265.054	339	310.088	289.002	311	327.432
ENSG00000038002.9	AGA	385	496	417.002	501	542.001	546
ENSG00000038210.14	PI4K2B	988.374	1115.02	1006.15	1193.67	1262.64	1529.1
ENSG00000038219.13	BOD1L1	1052.03	1303.12	988.314	1274.6	1431.47	1494.17
ENSG00000038274.18	MAT2B	1342.96	1559.39	1353.55	1258.02	1321.72	1512.81
ENSG00000038295.8	TLL1	13	12	17	6	5	4
ENSG00000038358.15	EDC4	1450.42	1903.73	1667.32	1486.62	1720.96	1744.95
ENSG00000038382.23	TRIO	3138.64	4050.08	2882.8	3314.57	3886.16	3952.87
ENSG00000038427.16	VCAN	645.08	757.686	573.501	694.998	686.997	777.592
ENSG00000038532.17	CLEC16A	1323.41	1601.13	1314.07	1445.73	1537.95	1757.09
ENSG00000038945.15	MSR1	0	0	0	0	1	2
ENSG00000039068.20	CDH1	10	16.001	14	62.038	50	44.001
ENSG00000039123.16	MTREX	3015.36	3496.12	2883.78	3706.39	3698.8	4106.44
ENSG00000039139.11	DNAH5	26.001	41.035	32	30	19	20
ENSG00000039319.17	ZFYVE16	1489.01	1696.11	1281.79	1443.76	1349.8	1488.11
ENSG00000039523.20	RIPOR1	861.765	1029.02	929.265	718.511	882.568	913.178
ENSG00000039537.16	C6	0	0	0	0	0	0
ENSG00000039560.14	RAI14	3273.32	3951.48	3272.05	3453.78	3670.2	4138.98
ENSG00000039600.11	SOX30	3	1	2	3	1	4
ENSG00000039650.12	PNKP	487.546	638.121	553.835	386.862	503.396	494.99
ENSG00000039987.7	BEST2	2	1	0	2	4	0
ENSG00000040199.18	PHLPP2	558.652	614.796	494.53	642.314	669.008	744.83
ENSG00000040275.17	SPDL1	1880.47	2241.79	1838.42	1777.32	1773.3	2098.98
ENSG00000040341.18	STAU2	656.053	770.323	604.725	720.213	684.132	736.902
ENSG00000040487.13	PQLC2	378.879	518.071	440.188	403.935	526.064	450.516
ENSG00000040531.16	CTNS	434.044	602.628	518.276	422.191	506.285	520.334
ENSG00000040608.14	RTN4R	159	185	198.004	84.512	159.001	164.358
ENSG00000040633.13	PHF23	1221.02	1537.85	1358.41	956.333	1147.54	1198.54
ENSG00000040731.10	CDH10	0	0	0	0	2	0
ENSG00000040933.16	INPP4A	226.325	256.131	179.066	189.384	232.819	270.969
ENSG00000041353.10	RAB27B	48	57	49	64	56	45
ENSG00000041357.16	PSMA4	6519.43	8068.48	7120	6284.32	6921.92	7570.24
ENSG00000041515.16	MYO16	0	1	2	2	0	0
ENSG00000041802.11	LSG1	1402.86	1694.76	1417.57	1454.92	1623.69	1852.8
ENSG00000041880.15	PARP3	70.994	100.001	64	69	65	86
ENSG00000041982.17	TNC	1015.25	1219.93	980.324	341.947	391.125	386.199
ENSG00000041988.16	THAP3	345.665	441.189	398.59	304.059	452.253	395.137
ENSG00000042062.13	RIPOR3	12.018	14.72	7.967	12	8.238	8
ENSG00000042088.14	TDP1	606.557	744	619.426	645.769	760.001	838.938
ENSG00000042286.15	AIFM2	700.49	907.562	703.659	617.383	740.988	700.416
ENSG00000042304.14	C2orf83	0	0	0	1	0	0
ENSG00000042317.17	SPATA7	139.001	122	128	108.001	128.054	160.033
ENSG00000042429.12	MED17	1413.92	1645.85	1440.33	1575.82	1786.55	1937.29
ENSG00000042445.14	RETSAT	570.062	734.215	616.672	444.817	528	544.626
ENSG00000042493.16	CAPG	116	150	139	53	91.03	71
ENSG00000042753.12	AP2S1	1598.52	1972.49	1592.41	1024.61	1472.75	1282.5
ENSG00000042781.14	USH2A	1	3	3	3	6	5
ENSG00000042813.8	ZPBP	0	0	0	0	0	0
ENSG00000042832.12	TG	2	0	1	3	1	0
ENSG00000042980.14	ADAM28	7	8	19	16	11	13
ENSG00000043039.7	BARX2	23	44	29.004	31.043	35.202	47.002
ENSG00000043093.15	DCUN1D1	943.013	1117.48	918.152	954.747	1013.25	1112.8
ENSG00000043143.22	JADE2	128.337	171.952	114.232	114.002	119.214	157.015
ENSG00000043355.12	ZIC2	1121.46	1379.02	1180.19	984.751	1291.26	1189.99
ENSG00000043462.13	LCP2	0	0	0	0	0	0
ENSG00000043514.17	TRIT1	399	560.999	445.671	507.023	492.001	510.423
ENSG00000043591.6	ADRB1	9	16	11	17	20	23
ENSG00000044012.4	GUCA2B	0	0	0	0	0	0
ENSG00000044090.13	CUL7	523.935	597.997	553.672	565.231	684.494	749.339
ENSG00000044115.21	CTNNA1	9433.28	11654.2	9964	7327.16	8170.85	9170.09
ENSG00000044446.12	PHKA2	874.343	1108	944.171	834.148	969.041	964.315
ENSG00000044459.15	CNTLN	466.269	534.217	450.068	488.175	485.077	559.136
ENSG00000044524.11	EPHA3	217	234.566	196.002	137	125.001	137.006
ENSG00000044574.9	HSPA5	11897.1	13729	12248.3	19363.6	21178.1	23562.3
ENSG00000046604.14	DSG2	2612.43	3061.05	2241.71	3487.91	3628.45	3925.64
ENSG00000046647.14	GEMIN8	127.613	134.73	124.625	140.718	147.855	149.83
ENSG00000046651.16	OFD1	811.528	909.014	798.237	1135.48	1224.94	1349.22
ENSG00000046653.15	GPM6B	26.235	23.301	9.035	44.658	40.985	58.677
ENSG00000046774.10	MAGEC2	8	12	8	4	3	9
ENSG00000046889.19	PREX2	0	0	0	6	6	6
ENSG00000047056.18	WDR37	191.11	241	197.005	233.997	221.001	224.013
ENSG00000047188.16	YTHDC2	1696.3	2074.32	1638.84	1505.19	1568	1711.73
ENSG00000047230.15	CTPS2	1	0	1	3	0	0
ENSG00000047249.18	ATP6V1H	1100.56	1290.42	1115.17	1158.72	1205.38	1343.29
ENSG00000047315.17	POLR2B	4008.74	4859.24	4055.14	5333.4	5511.25	6516.45
ENSG00000047346.13	FAM214A	201.004	201	187.002	206	200.001	267.025
ENSG00000047365.13	ARAP2	212	240.001	180.995	244.487	221	270.024
ENSG00000047410.14	TPR	3510.04	4499.11	3561	4331.09	4319.1	4697.33
ENSG00000047457.14	CP	4	1.041	2.008	0	2.079	2.032
ENSG00000047578.14	KIAA0556	273	376.001	287	357.943	409.028	393.039
ENSG00000047579.20	DTNBP1	439.002	509.205	513.603	373.054	454.654	509.817
ENSG00000047597.7	XK	317.971	358	255.799	318.292	332.054	382.776
ENSG00000047617.17	ANO2	32	51	37	29	21	47
ENSG00000047621.12	C12orf4	924.334	1153.14	1001.91	976.838	1068.45	1214.27
ENSG00000047634.15	SCML1	721.999	839.011	724.003	710.629	739.875	794.223
ENSG00000047644.20	WWC3	249	397.985	303.408	307.01	342	383
ENSG00000047648.23	ARHGAP6	0	0	4	11	7	7
ENSG00000047662.5	FAM184B	14.932	12.502	14.245	13.525	12.447	16.127
ENSG00000047849.22	MAP4	2302.57	2985.55	2624.72	2196.53	2401.12	3081.82
ENSG00000047932.14	GOPC	1415.96	1557.91	1229.64	1396.03	1330.66	1571.62
ENSG00000047936.11	ROS1	3	4.002	1	7.907	2.001	6
ENSG00000048028.12	USP28	696.002	869.551	665.775	680.671	744.055	829.088
ENSG00000048052.25	HDAC9	66	75.207	65.89	72.752	58.001	72.009
ENSG00000048140.18	TSPAN17	954.272	1130.02	998.837	616.902	832.261	814.764
ENSG00000048162.22	NOP16	996.252	1312.76	1025.98	730.708	936.534	866.026
ENSG00000048342.18	CC2D2A	326.248	407.9	260.118	325.933	335.459	409.526
ENSG00000048392.13	RRM2B	939.195	1008.14	878.255	991.003	1049.75	1114.76
ENSG00000048405.11	ZNF800	383	445.9	329.016	339.859	368	469.88
ENSG00000048462.11	TNFRSF17	0	0	0	1	0	0
ENSG00000048471.14	SNX29	440.334	558.365	390.812	470.395	548.952	647.96
ENSG00000048540.16	LMO3	0	0	0	1	0	0
ENSG00000048544.6	MRPS10	1416.01	1763.61	1556.77	1458.31	1674.93	1843.68
ENSG00000048545.18	GUCA1A	11.418	11.1	6.907	9.094	9.106	12.114
ENSG00000048649.14	RSF1	1862.38	2173	1701.7	1947.39	2072.19	2235.56
ENSG00000048707.15	VPS13D	800	960.283	740.298	789.148	825.181	919.051
ENSG00000048740.19	CELF2	585	660.069	516.264	702.019	760.177	897.046
ENSG00000048828.18	FAM120A	6788.49	7955.28	6736.69	6532.69	6933.24	7799.74
ENSG00000048991.18	R3HDM1	740.094	1011.13	706.649	963.128	894.167	994.071
ENSG00000049089.15	COL9A2	71.103	97	67	27	30	32
ENSG00000049130.16	KITLG	302.535	355.018	331.96	394.116	418.848	471.749
ENSG00000049167.16	ERCC8	442.777	458.068	399.499	416.24	450.09	524.963
ENSG00000049192.15	ADAMTS6	40	54	35	25	27	44.001
ENSG00000049239.13	H6PD	624	796.843	642.592	660.202	747.716	749.014
ENSG00000049245.13	VAMP3	2739.05	3228.31	2798.58	2884.41	3204.39	3528.66
ENSG00000049246.15	PER3	117	138	112.017	155	145	187.174
ENSG00000049247.14	UTS2	0	0	0	0	0	0
ENSG00000049249.10	TNFRSF9	19.064	28.384	31.035	36.9	33.987	46.518
ENSG00000049283.19	EPN3	4	4	3	4	2	5
ENSG00000049323.16	LTBP1	600.999	727.096	622.068	760.003	713	861.171
ENSG00000049449.10	RCN1	10644.1	12416.1	10707	12461.5	12829.4	14520.9
ENSG00000049540.19	ELN	0	1	1	1	0	0
ENSG00000049541.11	RFC2	1513.02	1946.41	1633.04	1432.44	1508.84	1783.56
ENSG00000049618.25	ARID1B	598.851	623.544	525.344	534.265	577.716	611.36
ENSG00000049656.14	CLPTM1L	7279.43	8907.38	8056.16	6165.59	7743.04	7737.19
ENSG00000049759.20	NEDD4L	1390.25	1676.23	1410.78	1814.4	2027.47	2257.94
ENSG00000049768.18	FOXP3	12	10	16	13	14	17
ENSG00000049769.14	PPP1R3F	164.999	183	196.993	95.001	126.001	130.003
ENSG00000049860.14	HEXB	1543.33	1849.88	1536.65	1255.98	1345.52	1461.43
ENSG00000049883.15	PTCD2	402.925	456.132	352.618	425.758	414.99	438.856
ENSG00000050030.16	NEXMIF	7	13	8	9	14	11
ENSG00000050130.18	JKAMP	864.601	1039.08	938.134	886.614	966.721	1042.11
ENSG00000050165.19	DKK3	55	81.506	52.005	72.037	75.136	92.357
ENSG00000050327.15	ARHGEF5	123.412	172.272	168.157	182.073	184.875	146.92
ENSG00000050344.9	NFE2L3	634.89	741.936	638.014	826.682	858.161	993.994
ENSG00000050393.12	MCUR1	1177.31	1312.21	1193.37	1230.55	1346.41	1405.91
ENSG00000050405.14	LIMA1	1558.79	1884	1584.53	1664.97	1587.04	1785.96
ENSG00000050426.16	LETMD1	966.814	1144.27	936.129	910.582	888.505	1046.56
ENSG00000050438.17	SLC4A8	134.422	183.992	115.643	127.32	91.891	141.333
ENSG00000050555.19	LAMC3	175.006	187.999	171.001	119.886	130.9	135.083
ENSG00000050628.21	PTGER3	0	0	1	2	2.835	5
ENSG00000050730.16	TNIP3	1	0	1	1	2	1
ENSG00000050748.18	MAPK9	1760.54	2050.25	1686.8	1590.83	1600.58	1749.28
ENSG00000050767.18	COL23A1	12	13	17	13	18	13
ENSG00000050820.17	BCAR1	740.361	948.77	827.354	686.406	766.692	733.068
ENSG00000051009.11	FAM160A2	557	645.001	571	611.511	712.006	728.915
ENSG00000051108.15	HERPUD1	591.999	725.005	671.52	765.969	902.588	1025.71
ENSG00000051128.19	HOMER3	142	191.986	182.865	118	186	141.864
ENSG00000051180.17	RAD51	568.663	669.42	607.169	580.053	578.754	670.981
ENSG00000051341.15	POLQ	1089.78	1256.39	963.045	1225.36	1241.01	1399.52
ENSG00000051382.9	PIK3CB	733.004	821.396	645.412	752.004	732	851.237
ENSG00000051523.12	CYBA	1264.97	1613.26	1323.4	842.58	1419.39	1178.51
ENSG00000051596.10	THOC3	1580.33	1944.13	1707.45	1383.6	1581.6	1714.78
ENSG00000051620.11	HEBP2	1154.86	1457.95	1170.09	1021.61	1261.99	1205.88
ENSG00000051825.15	MPHOSPH9	1068.55	1230.96	938.024	1097.31	1068.86	1209.04
ENSG00000052126.17	PLEKHA5	819.726	1008.22	784.388	1041.16	1130.39	1177.77
ENSG00000052344.16	PRSS8	2	2	1	4	5	6
ENSG00000052723.12	SIKE1	1571.33	1814.29	1455.71	1923.13	1899.41	2097.99
ENSG00000052749.14	RRP12	1442.92	1807.74	1508.2	1438.42	1825.12	1832.92
ENSG00000052795.13	FNIP2	440	432.014	352.478	457.163	498.044	562.443
ENSG00000052802.13	MSMO1	821	866.489	788.253	889.057	989.665	1016.14
ENSG00000052841.16	TTC17	1871	2225.64	1758.4	2367	2448.29	2790.87
ENSG00000052850.8	ALX4	584.211	788.855	596.354	855.366	1022.29	1017.33
ENSG00000053108.18	FSTL4	25.794	23.085	21.107	26.108	26.916	40.263
ENSG00000053254.16	FOXN3	779.012	942.623	787.147	872.422	868.763	975.512
ENSG00000053328.9	METTL24	13	13	11	10	11	17
ENSG00000053371.13	AKR7A2	1173.36	1479.45	1294.64	947.246	1257.9	1212.18
ENSG00000053372.5	MRTO4	3690	4244.56	3797.78	3493.16	4267.11	4507.18
ENSG00000053438.11	NNAT	2	5	0	8	0	7
ENSG00000053501.14	USE1	323.953	399.612	388.006	345.005	411.902	378.9
ENSG00000053524.13	MCF2L2	62.509	82.812	51.239	73.882	116.552	114.096
ENSG00000053702.15	NRIP2	26.001	36	30	25.001	32.225	50
ENSG00000053747.17	LAMA3	193	230.014	187	255.999	301.166	328.399
ENSG00000053770.12	AP5M1	799.091	911.254	763.154	867.13	834	939.126
ENSG00000053900.11	ANAPC4	628	778.792	634.726	719.906	710.023	821.079
ENSG00000053918.19	KCNQ1	51.711	88	72.119	96.618	70.226	83.712
ENSG00000054116.12	TRAPPC3	1414.73	1713.85	1490.48	1192.54	1425.2	1510.35
ENSG00000054118.15	THRAP3	4114.18	5155.03	4118.88	4272.39	5367.8	5353.29
ENSG00000054148.18	PHPT1	1945.08	2338.26	2163.54	1252.91	1804.68	1561.43
ENSG00000054179.12	ENTPD2	7	4	7	11	10	11
ENSG00000054219.11	LY75	12.613	13.511	8.506	11.44	12.769	12.849
ENSG00000054267.22	ARID4B	902.996	1082.92	821.816	1219.28	1325.97	1469.21
ENSG00000054277.14	OPN3	35.243	37.434	33.492	40.463	46.993	56.289
ENSG00000054282.16	SDCCAG8	199.438	207.344	162.746	164.86	309.997	238.312
ENSG00000054356.14	PTPRN	1	0	0	2	6	1
ENSG00000054523.20	KIF1B	1694.4	2022.82	1551.94	1861.95	1795.23	2162.61
ENSG00000054598.9	FOXC1	1063.24	1196.24	1027.18	1157.16	1481.01	1536.83
ENSG00000054611.14	TBC1D22A	477.229	597.696	488.284	448.005	505.296	527.065
ENSG00000054654.20	SYNE2	1108.62	1410.46	1173.42	949.166	1038.12	1089.51
ENSG00000054690.14	PLEKHH1	422.926	542.021	388.144	521.039	530.575	486.192
ENSG00000054793.14	ATP9A	2291.37	2791.01	2202.09	2729.32	2764.68	3038.92
ENSG00000054796.13	SPO11	0	0	0	0	0	0
ENSG00000054803.4	CBLN4	0	0	2	0	0	0
ENSG00000054938.17	CHRDL2	3	2	1	3	8	5
ENSG00000054965.11	FAM168A	2003.53	2413.62	1852.93	1938.1	2308.33	2346.37
ENSG00000054967.13	RELT	829.71	985.012	803.919	704.983	871.024	905.583
ENSG00000054983.17	GALC	66	55	43	0	2	2
ENSG00000055044.11	NOP58	4262.28	5119.17	4644.49	5386.41	6110.16	6489.96
ENSG00000055070.17	SZRD1	4245.96	5439.79	4533.8	4056.79	5142.64	4932.93
ENSG00000055118.17	KCNH2	99	121	116	59	61.001	59.001
ENSG00000055130.18	CUL1	2676.14	3164.87	2669.79	2618.75	2739.64	3190.06
ENSG00000055147.19	FAM114A2	569	567.884	513.408	479.28	513.021	592.268
ENSG00000055163.21	CYFIP2	2981.33	3857.66	3227.66	2753.84	3036.49	3320.39
ENSG00000055208.20	TAB2	1149.12	1421.2	1576.68	1230.7	1163.91	1542.38
ENSG00000055211.14	GINM1	816.023	984.009	875.425	859.79	901.42	1030.6
ENSG00000055332.19	EIF2AK2	2081.45	2442.93	1916.89	1824.16	1749.66	1965.17
ENSG00000055483.20	USP36	1764.43	2158.19	1766.67	1675.08	2025.17	2073.28
ENSG00000055609.21	KMT2C	983.928	1171.2	895.69	903.893	975.89	1081.12
ENSG00000055732.13	MCOLN3	223	270.001	213.108	296.096	297.093	377.718
ENSG00000055813.6	CCDC85A	0	1	0	1	0	1
ENSG00000055917.17	PUM2	2480.44	2917.2	2430.83	2282.51	2230.46	2574.5
ENSG00000055950.17	MRPL43	1176.95	1525.99	1264.64	951.387	1280.01	1142.28
ENSG00000055955.17	ITIH4	8.021	11.967	10.94	13.606	10.041	18.703
ENSG00000055957.11	ITIH1	0	0	0	0	0	0
ENSG00000056050.7	HPF1	472.393	556	502.628	424.058	474.572	533.256
ENSG00000056097.16	ZFR	5752.34	6781.81	5518.46	6835.64	7151.01	8053.31
ENSG00000056277.16	ZNF280C	326.001	386.273	338.718	324.137	311.177	400.003
ENSG00000056291.19	NPFFR2	6	3	4	1	6	5
ENSG00000056487.16	PHF21B	0	0	1.612	3.181	2.881	18
ENSG00000056558.11	TRAF1	28	27	19	31	40.04	37
ENSG00000056586.16	RC3H2	2424.66	2791.04	2192.4	2631.88	2577.84	2902.11
ENSG00000056736.10	IL17RB	134	179.782	148.368	245.352	232.902	244.722
ENSG00000056972.21	TRAF3IP2	145.622	155.384	116.877	162.262	160.396	162.167
ENSG00000056998.21	GYG2	212.958	296	235	328.142	390	392.109
ENSG00000057019.16	DCBLD2	1189.12	1438.88	1129.58	1050.52	1016.38	1232.12
ENSG00000057149.16	SERPINB3	0	0	0	0	0	0
ENSG00000057252.13	SOAT1	1492.31	1731.52	1443.63	1714.47	1837.66	2128.97
ENSG00000057294.18	PKP2	1035.51	1308.47	953.071	1109.02	1197.43	1381.14
ENSG00000057468.7	MSH4	6	1	2	3	4	6
ENSG00000057593.14	F7	1	1	0	0	0	0
ENSG00000057608.17	GDI2	3680.81	4150.32	3705.15	3495.21	3778.55	4315.92
ENSG00000057657.17	PRDM1	6	6	7	6	8	12
ENSG00000057663.16	ATG5	972.001	1090.49	956.862	994.757	1058.56	1220.84
ENSG00000057704.13	TMCC3	110	145	108	160	152	178.301
ENSG00000057757.10	PITHD1	1469.65	1843.38	1615.17	1632.19	1911.19	2075.19
ENSG00000057935.14	MTA3	1049.16	1229.77	1106.71	1073.55	1032.08	1187.32
ENSG00000058056.10	USP13	861.216	1050.18	835.334	1028.24	1118.15	1266.55
ENSG00000058063.16	ATP11B	1729.58	1885.11	1543.05	1917.64	1923.06	2178.34
ENSG00000058085.15	LAMC2	15	36	25.464	33	42	38.527
ENSG00000058091.17	CDK14	537	625.994	495.5	576.383	569.026	667.521
ENSG00000058262.11	SEC61A1	6658.65	8386.35	7166.35	7611.45	8330.45	8947.34
ENSG00000058272.19	PPP1R12A	1207	1373.32	1024.36	1408.03	1453.33	1604.54
ENSG00000058335.16	RASGRF1	16	25	15.999	15	13	22
ENSG00000058404.21	CAMK2B	8.495	10.15	3.881	8.17	0	13.057
ENSG00000058453.17	CROCC	534.489	709.688	598.722	437.166	598.572	522.042
ENSG00000058600.16	POLR3E	1103.51	1273.11	1102.91	1447.52	1643.82	1564.35
ENSG00000058668.16	ATP2B4	566.285	735.001	556.531	708.71	769.179	833.699
ENSG00000058673.17	ZC3H11A	2930.65	3687.65	3098.91	3309.78	3444.18	3794.1
ENSG00000058729.11	RIOK2	983.999	1085	999.005	905.607	917.751	1083.78
ENSG00000058799.15	YIPF1	445.172	570.002	490.539	392	431	527.936
ENSG00000058804.12	NDC1	3507.32	3950.13	3377.62	3802.87	3808.47	4459.05
ENSG00000058866.15	DGKG	8	15	15	5	22	8
ENSG00000059122.17	FLYWCH1	1148.06	1434.75	1216.82	931.937	1317.04	1216.72
ENSG00000059145.19	UNKL	914.662	1232.95	978.378	968.217	1137.88	1139.39
ENSG00000059377.19	TBXAS1	12.619	16.464	16.378	8	13.389	15.682
ENSG00000059378.13	PARP12	31.003	28	26	45.415	37	52
ENSG00000059573.9	ALDH18A1	5099.28	6315.04	5627.14	5474.99	5736.29	6634.1
ENSG00000059588.10	TARBP1	1620.02	1886.71	1593.33	2361.44	2258.46	2506.22
ENSG00000059691.12	GATB	546.255	625.653	534.044	436.152	579.941	643.822
ENSG00000059728.11	MXD1	228.022	265	198.001	212.001	245.602	250.232
ENSG00000059758.8	CDK17	427.016	572	392.209	598	554.002	642.546
ENSG00000059769.20	DNAJC25	609.14	585.933	574.558	607.421	699.288	749.217
ENSG00000059804.17	SLC2A3	14064.2	16307.9	13817.2	14144.9	15488.6	17456.5
ENSG00000059915.17	PSD	28.384	29.934	25.043	25.126	28.077	25.262
ENSG00000060069.18	CTDP1	704.516	896.504	751.954	517.5	696.863	667.644
ENSG00000060138.13	YBX3	9741.16	12110.6	10253.8	8650.94	10375.6	10763.5
ENSG00000060140.9	STYK1	15	16	14	29	9	18
ENSG00000060237.19	WNK1	5230.73	6315.48	4735.08	5865.71	6064.49	6624.72
ENSG00000060303.5	RPS17P5	0	0	0	0	0	0
ENSG00000060339.14	CCAR1	3248.33	3881.9	3250.66	4038.9	4174.86	4642.43
ENSG00000060491.17	OGFR	2170.68	2682.16	2412.63	1870.03	2727.47	2491.72
ENSG00000060558.4	GNA15	2	4	2	2	1	6
ENSG00000060566.14	CREB3L3	0	0	1	0	1	0
ENSG00000060642.12	PIGV	127.999	181.032	141.076	133.009	142	141
ENSG00000060656.20	PTPRU	1145.51	1503.03	1190.89	955.201	1132	1136.97
ENSG00000060688.13	SNRNP40	1939.56	2320.27	2096.47	2234	2397.68	2602.91
ENSG00000060709.17	RIMBP2	0	3	0	1	1	0
ENSG00000060718.22	COL11A1	1	2	0	1	0	1
ENSG00000060749.17	QSER1	12.212	22.102	153.675	57.631	174.534	136.351
ENSG00000060762.20	MPC1	473.702	535.998	489.257	382.866	457.678	437.193
ENSG00000060971.19	ACAA1	457.912	653.814	516.405	390.667	519.132	503.642
ENSG00000060982.15	BCAT1	2195.53	2423.52	2042.49	2220.22	2214.34	2558.51
ENSG00000061273.18	HDAC7	1767.45	2155.23	1804.11	1463.03	1607.84	1684.23
ENSG00000061337.16	LZTS1	327	356.994	302.554	230	273.961	322.599
ENSG00000061455.11	PRDM6	277	304	244.098	285	284.006	327.517
ENSG00000061492.12	WNT8A	0	2	0	0	1	2
ENSG00000061656.11	SPAG4	24	41.999	35	27.999	41.999	22
ENSG00000061676.16	NCKAP1	4142.06	4713.62	3861.71	5174.83	4966.85	6032.39
ENSG00000061794.13	MRPS35	2132.97	2575.49	2371.74	2194.65	2391.19	2764.68
ENSG00000061918.14	GUCY1B1	276	329.004	235.035	353.653	322.438	373.331
ENSG00000061936.10	SFSWAP	1415.84	1814.85	1552.28	1558.92	1784.09	1874.35
ENSG00000061938.21	TNK2	523.635	675.223	540.421	463.32	578.297	584.078
ENSG00000061987.16	MON2	1204.68	1499.14	1171.25	1487.73	1472.99	1720.61
ENSG00000062038.15	CDH3	178.2	203.152	174.943	215.052	231.911	269.353
ENSG00000062096.15	ARSF	0	0	0	0	0	0
ENSG00000062194.16	GPBP1	2802.45	3277.79	2962.31	3302.06	3339.11	3961.99
ENSG00000062282.15	DGAT2	124	178.024	142	199.564	206.999	235.403
ENSG00000062370.17	ZNF112	265	307	277.11	248.353	264.004	315.771
ENSG00000062485.19	CS	9814.43	12474.5	10232.7	10422.8	10977.8	12454
ENSG00000062524.16	LTK	72	43	49.414	46.001	65	48
ENSG00000062582.14	MRPS24	1446.27	1728.75	1541.97	1208.95	1514.86	1375.29
ENSG00000062598.18	ELMO2	832.738	1192.72	947.609	906.576	925.188	1121.23
ENSG00000062650.20	WAPL	2570.93	3090.55	2393.51	2776.31	2928.98	3462.72
ENSG00000062716.13	VMP1	2178.99	2401.37	2252.57	2147.89	2225.5	2680.92
ENSG00000062725.10	APPBP2	857.028	1019.52	903.5	847.476	844	948.121
ENSG00000062822.16	POLD1	1583.93	1936.97	1676.82	1443.49	1709.99	1687.16
ENSG00000063015.21	SEZ6	0	0	0	1	1	1
ENSG00000063046.18	EIF4B	10614.5	13127.8	11018.2	10720.3	11805.1	12676.1
ENSG00000063127.16	SLC6A16	10	23.001	25.224	30	33.001	31
ENSG00000063169.12	BICRA	340	399.001	324.973	305.011	344	327.985
ENSG00000063176.16	SPHK2	300.181	404.268	286.459	205.051	278.898	275.651
ENSG00000063177.13	RPL18	16271.9	19942.4	18732.5	12707.8	16759.6	16133.8
ENSG00000063180.9	CA11	76	124	102.015	54	82.008	75.462
ENSG00000063241.8	ISOC2	770.154	939	877.493	496.002	725.009	698.939
ENSG00000063244.14	U2AF2	5627.89	7737.35	6168.03	5204.62	6787.86	6666.06
ENSG00000063245.15	EPN1	2579.48	3319.26	2737.42	2167.61	2742.46	2677.02
ENSG00000063322.15	MED29	1523.72	2027.38	1748.76	1663.52	1978.37	1986.38
ENSG00000063438.20	AHRR	463.732	489.716	338.763	342.981	530.373	461.264
ENSG00000063515.3	GSC2	0	2	2	0	1	0
ENSG00000063587.15	ZNF275	1468.75	1746.03	1485.79	1226.85	1331.66	1431.22
ENSG00000063601.17	MTMR1	1695.68	2055.21	1593.91	1396.07	1575.52	1644.06
ENSG00000063660.9	GPC1	1165	1492.08	1241.72	1104.65	1434	1285.15
ENSG00000063761.16	ADCK1	164.999	224	146.098	120.179	154	194.305
ENSG00000063854.13	HAGH	1334.78	1687.7	1534.24	1293.22	1771.97	1630.32
ENSG00000063978.17	RNF4	1461.02	1725.75	1557.4	1599.05	1710.37	1906.71
ENSG00000064012.24	CASP8	918.218	1096.59	866.514	1058.02	1179.87	1276.7
ENSG00000064042.18	LIMCH1	323.836	395.397	332.279	382.338	368.461	441.633
ENSG00000064102.15	INTS13	1325.62	1609.05	1310.25	1261.56	1345.21	1528.16
ENSG00000064115.11	TM7SF3	1580.32	2015.21	1632.91	1619.01	1673.94	1763.28
ENSG00000064195.7	DLX3	114	155	125.001	230.262	304	293.766
ENSG00000064199.7	SPA17	236.002	279.995	238.48	244.196	282.013	268.041
ENSG00000064201.16	TSPAN32	0	5	3	5	6	9
ENSG00000064205.11	WISP2	5	9.001	6	4	5	6.06
ENSG00000064218.5	DMRT3	88	126	124	109	138.604	153
ENSG00000064225.13	ST3GAL6	120	149	137.896	120.174	120	112.57
ENSG00000064270.13	ATP2C2	9	10	7	8	9	5
ENSG00000064300.9	NGFR	191.221	234	187	192.337	199.958	185
ENSG00000064309.16	CDON	371	454.621	342.521	415.438	453.091	510.496
ENSG00000064313.13	TAF2	1548.07	1795.96	1434.54	1991.55	2023.06	2316.66
ENSG00000064393.16	HIPK2	903	1093.04	890.978	1051.9	1175	1188.09
ENSG00000064419.14	TNPO3	1588.2	1952.89	1627.98	1748.72	1951.22	2055.09
ENSG00000064489.23	BORCS8-MEF2B	10.889	31.892	27.145	25.079	41.291	24.806
ENSG00000064490.14	RFXANK	503.017	632.745	575.059	400.394	494.413	529.92
ENSG00000064545.15	TMEM161A	982.262	1316.4	1125.68	840.149	1072	1079.99
ENSG00000064547.14	LPAR2	81	113	112	120.009	122.002	111.403
ENSG00000064601.21	CTSA	1883.92	2420.18	2025.43	1706.94	1776.88	2060.25
ENSG00000064607.17	SUGP2	2282.72	2826.8	2332.03	2224.64	2401.05	2445.2
ENSG00000064651.14	SLC12A2	1019.67	1046.03	943.095	918.058	1019.69	1121.86
ENSG00000064652.11	SNX24	407.999	444	409.11	290.682	266.46	312.033
ENSG00000064655.19	EYA2	308	393.374	351.036	359.067	402.071	420.003
ENSG00000064666.15	CNN2	1356.36	1545.24	1411.02	765.525	856	970.916
ENSG00000064687.13	ABCA7	106	141	111.008	122.132	127.001	122.141
ENSG00000064692.20	SNCAIP	10	18	15.999	19	18	36
ENSG00000064703.13	DDX20	1365	1574.78	1349.77	1552.72	1583.67	1694.7
ENSG00000064726.10	BTBD1	2600.9	2999.08	2383.66	2944.09	3162.62	3677.81
ENSG00000064763.12	FAR2	1199.8	1465.16	1150.34	1497.71	1548.39	1748.55
ENSG00000064787.14	BCAS1	7	16.082	8	10.999	9.061	8
ENSG00000064835.12	POU1F1	0	0	0	0	0	0
ENSG00000064886.14	CHI3L2	0	0	0	1	1	0
ENSG00000064932.16	SBNO2	513.305	630.396	521.063	472.734	682.966	645.508
ENSG00000064933.19	PMS1	464.123	533.74	445.328	472.596	524.892	615.359
ENSG00000064961.19	HMG20B	1479.85	1947.88	1657.66	1275.99	1724.24	1531.36
ENSG00000064989.13	CALCRL	8.991	17.006	11.001	10	12.001	6.194
ENSG00000064995.19	TAF11	1100.01	1408.47	1135.6	1079.17	1362.62	1519.28
ENSG00000064999.16	ANKS1A	919.059	1171.07	1015.26	1021.78	1172.16	1267.09
ENSG00000065000.20	AP3D1	3320.1	4242.24	3525.79	3587.93	4055.84	4494.49
ENSG00000065029.15	ZNF76	555	707.354	638.702	472.331	581.774	616.965
ENSG00000065054.14	SLC9A3R2	785.001	968.601	938.814	610.085	844	803.641
ENSG00000065057.9	NTHL1	581.017	733.081	704.205	515.357	711.525	597.534
ENSG00000065060.18	UHRF1BP1	1018	1235.34	1004.85	1136.72	1250.95	1398.87
ENSG00000065135.12	GNAI3	2473.79	2939.41	2498.72	2562.96	2609.26	2971.64
ENSG00000065150.21	IPO5	7176.95	8555.84	7203.75	6560.78	6841.71	7928.14
ENSG00000065154.12	OAT	3232.13	3902.95	3275.61	3039.54	3294.8	3772.97
ENSG00000065183.16	WDR3	2167.6	2593.09	2224.47	2364.72	2656.91	2929.66
ENSG00000065243.20	PKN2	1942.33	2173.01	1662.76	2125.12	2219.36	2342.79
ENSG00000065268.11	WDR18	1178.29	1523.13	1331.8	1096	1310.39	1223.57
ENSG00000065308.5	TRAM2	1256.8	1590.38	1250.25	1140.94	1164.17	1165.17
ENSG00000065320.9	NTN1	1143.8	1552.48	1229.56	1319.13	1732.45	1569.56
ENSG00000065325.13	GLP2R	4	7	5	8	7	4
ENSG00000065328.17	MCM10	925.645	1139.35	995.494	944.657	1035.03	1210.54
ENSG00000065357.20	DGKA	127.088	159	145.827	71.002	71.606	73.972
ENSG00000065361.17	ERBB3	59.042	78.946	55.042	43.002	71.039	71.128
ENSG00000065371.18	ROPN1	1	0	1	0.994	0	2
ENSG00000065413.20	ANKRD44	139	170.361	137.046	148.991	133.195	184.076
ENSG00000065427.15	KARS	3443.48	4237.86	3827.02	3412.46	3953.08	4234.48
ENSG00000065457.11	ADAT1	399.049	568.784	432.536	514.024	545.943	631.901
ENSG00000065485.20	PDIA5	317.997	370.027	293.005	293	344.273	379.401
ENSG00000065491.8	TBC1D22B	316.174	408.862	304.089	385.467	375.544	432.915
ENSG00000065518.8	NDUFB4	1216.59	1677.28	1240.18	885.221	1394.55	1036.86
ENSG00000065526.13	SPEN	6616.07	8647.19	6209.34	7373.56	8112.96	8592.41
ENSG00000065534.20	MYLK	292.066	345.462	247.051	373.015	403.273	442.072
ENSG00000065548.18	ZC3H15	3053.25	3700.26	3273.07	3006.57	3375.82	3853.71
ENSG00000065559.15	MAP2K4	1444.16	1701.56	1346.93	1629.92	1712.76	1930.73
ENSG00000065600.13	TMEM206	237.053	300.769	233.094	236.296	276	330.367
ENSG00000065609.15	SNAP91	23.001	22	17.419	34	26.999	35.768
ENSG00000065613.15	SLK	2573.8	2814.73	2338.26	2397.52	2495.38	2699.78
ENSG00000065615.14	CYB5R4	598.577	694.036	664.207	637.291	621.349	633.005
ENSG00000065618.21	COL17A1	7	8	5	16	10	8.999
ENSG00000065621.15	GSTO2	25	38.001	26.001	16	23.999	26
ENSG00000065665.21	SEC61A2	425.031	430	359.176	432.953	446.609	494.315
ENSG00000065675.16	PRKCQ	90	129	125	102.004	102	106
ENSG00000065717.16	TLE2	22.001	25.005	24	18	24	26.093
ENSG00000065802.12	ASB1	436.009	594.005	469.024	566.003	623	645.58
ENSG00000065809.14	FAM107B	713.999	839.226	681.665	781.989	873.103	963.215
ENSG00000065833.9	ME1	1077	1242.01	1096.07	973.183	958.001	1223.01
ENSG00000065882.18	TBC1D1	1066.02	1441.2	1198.17	1070.06	1313.74	1413.46
ENSG00000065883.18	CDK13	1446.09	1697.12	1430.92	1559.83	1618.17	1860.61
ENSG00000065911.13	MTHFD2	3570.46	3992.33	3510.33	3827.44	4291.78	4527.39
ENSG00000065923.10	SLC9A7	422.006	463.206	441.906	340.791	354.004	417.091
ENSG00000065970.9	FOXJ2	687	894.045	676.334	695.407	743.074	791.088
ENSG00000065978.19	YBX1	25340	32431	26548.8	22316.9	29913.6	27867
ENSG00000065989.16	PDE4A	284	359.604	298.194	295.997	348.999	348
ENSG00000066027.12	PPP2R5A	613.742	689.389	621.779	522.551	614.402	674.999
ENSG00000066032.19	CTNNA2	0	0	0	0	0	0
ENSG00000066044.15	ELAVL1	4418.87	5227.33	4645.13	4348.62	4976.59	5479.56
ENSG00000066056.14	TIE1	8.011	16.13	11.835	11.058	12.011	13.63
ENSG00000066084.13	DIP2B	1509.89	1886.81	1437.58	1647.52	1690.19	1955.83
ENSG00000066117.15	SMARCD1	2719.32	3422.53	2953.28	3234.01	3363.9	3674.06
ENSG00000066135.13	KDM4A	1554	1962.24	1555.31	1681.56	1896.52	2095.59
ENSG00000066136.21	NFYC	1281.89	1574.99	1380.15	1124.89	1388.75	1422.49
ENSG00000066185.13	ZMYND12	0	0	2	0	2	5
ENSG00000066230.12	SLC9A3	1279.34	1589.4	1373.53	1606.05	1966.09	1922.56
ENSG00000066248.15	NGEF	155	208.086	157.597	148.109	189.192	175.349
ENSG00000066279.19	ASPM	2208.76	2572.57	1930.37	2409.59	2289.13	2560.53
ENSG00000066294.15	CD84	1.014	4.065	2.088	1.491	7.883	4.687
ENSG00000066322.15	ELOVL1	1383.17	1843.6	1557.67	1403.03	1477.24	1690.56
ENSG00000066336.12	SPI1	2	3	4	2	2	2
ENSG00000066379.15	ZNRD1	184.62	241.154	206.412	125.478	216.307	182.078
ENSG00000066382.17	MPPED2	80	84.001	80.007	102	119.001	120.128
ENSG00000066405.13	CLDN18	5	8.004	1	4	10	8
ENSG00000066422.7	ZBTB11	697.22	833.684	567.739	684.61	734.019	793.376
ENSG00000066427.25	ATXN3	361	381.215	338.9	335.325	371.029	377.563
ENSG00000066455.13	GOLGA5	785	919.834	796.547	869.425	910.083	989.249
ENSG00000066468.24	FGFR2	622.909	836.06	605.622	896.981	939.172	1079.12
ENSG00000066557.6	LRRC40	859.755	1044.85	898.015	1054.07	1055.94	1180.82
ENSG00000066583.12	ISOC1	968.418	1119.04	961.87	906.113	935.157	1104.36
ENSG00000066629.19	EML1	766.001	877.201	716.224	930.025	965.174	1024.45
ENSG00000066651.20	TRMT11	589	687.999	608.113	602.359	688.138	770.439
ENSG00000066654.14	THUMPD1	1121.41	1298.31	1096.63	1537.03	1612.02	1775.97
ENSG00000066697.15	MSANTD3	659.999	722.559	652.983	525.121	672.533	719.516
ENSG00000066735.16	KIF26A	511.967	719.345	561.22	463.954	666.004	544.062
ENSG00000066739.12	ATG2B	742.491	977.089	726.219	929.245	902.177	1028.36
ENSG00000066777.9	ARFGEF1	838.009	958.001	767.08	946.897	983.038	1154.97
ENSG00000066813.14	ACSM2B	0	0	0	1.571	0	1.231
ENSG00000066827.16	ZFAT	192	287	221.506	238	262.092	274
ENSG00000066855.16	MTFR1	763.013	842.579	643.239	756.871	839.126	954.962
ENSG00000066923.19	STAG3	7.999	13.504	15.732	10	19.135	17
ENSG00000066926.13	FECH	1302.89	1607.43	1332.07	1422.16	1460.89	1693.94
ENSG00000066933.17	MYO9A	771.001	884.013	717.452	820.04	850.479	957.912
ENSG00000067048.17	DDX3Y	0	1	0	0	0	0
ENSG00000067057.19	PFKP	3575.09	4338.27	3848.05	3133.8	3726.72	3731.14
ENSG00000067064.13	IDI1	946.784	1048.48	896.109	939.068	1017.05	1106.07
ENSG00000067066.17	SP100	466.133	524.525	497.205	488.296	510.023	596.139
ENSG00000067082.15	KLF6	586.045	745.531	550.059	691.097	744.004	790.862
ENSG00000067113.17	PLPP1	244.796	286.048	296.125	237.615	268.678	317.895
ENSG00000067141.17	NEO1	1692.48	2011.34	1755.21	1948.78	1991.37	2243.23
ENSG00000067167.8	TRAM1	4113.38	4309.06	3716.4	4127.48	4175.07	4739.31
ENSG00000067177.15	PHKA1	1037.75	1430.22	1199.01	1196.09	1154.96	1367.55
ENSG00000067182.9	TNFRSF1A	982.542	1275.19	1089.1	992.677	1117.31	1060.81
ENSG00000067191.17	CACNB1	14.778	48.726	9.765	0	11.47	11.296
ENSG00000067208.17	EVI5	586.549	415.296	357.137	401.121	371.127	384.2
ENSG00000067221.14	STOML1	158	186.002	151.999	93	136.993	122.014
ENSG00000067225.21	PKM	27504.7	34662.7	30450.3	25379.1	29523	29970.6
ENSG00000067248.11	DHX29	1151.33	1335.27	1144.71	1288.11	1299.02	1462.55
ENSG00000067334.14	DNTTIP2	2301.7	2876.55	2613.14	2411.42	2640.11	2728.56
ENSG00000067365.15	METTL22	404.447	496.969	397.786	472.34	521.985	553.663
ENSG00000067369.14	TP53BP1	1013.66	1267.06	1098.46	1174.64	1253.08	1358.05
ENSG00000067445.22	TRO	1002.99	1248.87	1003.91	871.352	1035.71	1051.17
ENSG00000067533.6	RRP15	1217.79	1367.21	1153.44	1231.59	1411.07	1463.13
ENSG00000067560.14	RHOA	8026.28	9467.71	8417.97	7081.22	7873.45	8429.18
ENSG00000067596.12	DHX8	1843.8	2397.85	1894.34	1860.02	1922.02	2161.76
ENSG00000067606.17	PRKCZ	559.661	750.71	608.85	586.592	744.41	780.87
ENSG00000067646.12	ZFY	1	0	0	1	0	0
ENSG00000067704.10	IARS2	4500.57	5322.76	4451.26	5119.7	5207.31	6209.1
ENSG00000067715.15	SYT1	66	79.006	69	88	104	119.074
ENSG00000067798.16	NAV3	6.595	23.429	11.084	25.064	15.427	25.002
ENSG00000067829.20	IDH3G	1085.28	1350.96	1129.22	706.658	775.41	802.25
ENSG00000067836.13	ROGDI	411.997	502.002	468.906	384.505	463.999	434.827
ENSG00000067840.13	PDZD4	381.916	496	385.976	148	245	193
ENSG00000067842.19	ATP2B3	6	8	4	5	6	4
ENSG00000067900.9	ROCK1	383.126	375.024	350.363	435.897	401.405	479.744
ENSG00000067955.15	CBFB	1800	1986.11	1677.49	1736.39	1901.3	2078.26
ENSG00000067992.17	PDK3	4221.46	4843.15	4066.62	4296.82	4191.02	4955.06
ENSG00000068001.14	HYAL2	502	648.776	556.866	440.096	528	604.155
ENSG00000068024.18	HDAC4	230	309.096	259.221	248.103	265.047	285.963
ENSG00000068028.18	RASSF1	327	370	316.035	219.47	299.095	306.191
ENSG00000068078.20	FGFR3	844.157	1009.81	698.165	870.479	1257.71	1014.34
ENSG00000068079.8	IFI35	78.999	120.002	106	59	50.651	74
ENSG00000068097.16	HEATR6	776.097	1038	830.154	787	854.422	945.394
ENSG00000068120.15	COASY	1819.28	2280.6	1994.83	1781.4	2228.06	2217.62
ENSG00000068137.15	PLEKHH3	290.868	353.623	310.359	194.779	266.571	269.387
ENSG00000068305.19	MEF2A	1481.21	1719.28	1365.74	1517.55	1636.55	1740.34
ENSG00000068308.15	OTUD5	1757.02	2238.4	2072.07	1329.45	1480.89	1603.42
ENSG00000068323.17	TFE3	1036	1334.69	1096.44	670.148	841.574	785.773
ENSG00000068354.16	TBC1D25	328.893	384.843	335.972	225.043	221.225	284.049
ENSG00000068366.21	ACSL4	1711.99	1847.02	1532.16	1345.74	1374.13	1577.67
ENSG00000068383.19	INPP5A	1110.84	1463.02	1197.76	1052.07	1286.79	1299.17
ENSG00000068394.11	GPKOW	768.846	993.119	831.288	568.893	651.053	669.335
ENSG00000068400.14	GRIPAP1	657.352	911.354	682.351	515.361	589.101	548.586
ENSG00000068438.15	FTSJ1	1146.21	1434.19	1316.88	981.483	1052.81	1123.33
ENSG00000068489.13	PRR11	2653.87	3071.33	2595.4	2410.32	2785.45	2802.61
ENSG00000068615.20	REEP1	245.159	272.003	227.989	167	138.97	177.812
ENSG00000068650.19	ATP11A	1063.38	1367.29	1014.57	877.382	1063.69	1096.06
ENSG00000068654.17	POLR1A	2220.9	2808.96	2152.81	1965.9	2333.48	2396.97
ENSG00000068697.7	LAPTM4A	2400.61	2798.16	2441.75	1967.48	2192.59	2382.53
ENSG00000068724.18	TTC7A	299.495	393.628	280	262.012	306.239	301.272
ENSG00000068745.15	IP6K2	876	1262.53	994.093	1017	1113.87	1099.55
ENSG00000068781.21	STON1-GTF2A1L	3	12.129	3.6	2.748	7.888	3.956
ENSG00000068784.13	SRBD1	557.039	648.508	621.019	577.163	603.026	677.243
ENSG00000068796.19	KIF2A	2803.36	3319.11	2733.05	3367.92	3362.86	3932.58
ENSG00000068831.19	RASGRP2	16.999	33	22	15	15	30
ENSG00000068878.15	PSME4	2382.8	2965.95	2513.98	2532.9	2559.81	2977.88
ENSG00000068885.15	IFT80	765.839	880.631	710.808	794.376	753.134	841.362
ENSG00000068912.15	ERLEC1	1175.41	1432.23	1262.06	1112.76	1219.59	1303.33
ENSG00000068971.14	PPP2R5B	166	200.634	163.28	161	162	176.906
ENSG00000068976.14	PYGM	15	25.027	12.322	24.002	18	23
ENSG00000068985.5	PAGE1	2	3	2	1	1	1
ENSG00000069011.16	PITX1	792.496	911.999	853.342	540.425	750.653	694.317
ENSG00000069018.19	TRPC7	1	1	1	0	0	0
ENSG00000069020.19	MAST4	213	245.04	203.917	157.999	207.022	185.756
ENSG00000069122.19	ADGRF5	6	1	7	2	1	4
ENSG00000069188.17	SDK2	207.001	214.043	152	200.04	239.453	249.311
ENSG00000069206.15	ADAM7	1	1	0	0	0	0
ENSG00000069248.12	NUP133	2838.01	3394.76	2757.39	4724.11	4672.5	5468.47
ENSG00000069275.13	NUCKS1	11619	13477.3	11256.9	12013.4	13087.4	14408.7
ENSG00000069329.19	VPS35	2973.39	3489.66	3037.57	3296.36	3395.15	4092.28
ENSG00000069345.12	DNAJA2	2169.33	2487.01	2119.53	2285.61	2597.68	2861.03
ENSG00000069399.15	BCL3	36	54.999	35.999	29	39	34
ENSG00000069424.16	KCNAB2	171	265.007	204.16	232.615	308.999	300
ENSG00000069431.14	ABCC9	232.989	356.625	219.582	237.756	355.206	263.198
ENSG00000069482.7	GAL	1725	2220.51	1856.38	1783.32	2555.21	2226.11
ENSG00000069493.15	CLEC2D	149.665	159.255	141.064	130.127	137.724	156.565
ENSG00000069509.6	FUNDC1	943.123	1134.32	995.352	1059.45	1257.05	1387.06
ENSG00000069535.14	MAOB	147.129	141	119.776	65	93	109.34
ENSG00000069667.16	RORA	214	255.001	206.92	294.609	266	331.005
ENSG00000069696.7	DRD4	2.478	0	0	3	13	0
ENSG00000069702.11	TGFBR3	468.005	535.028	428.268	546.357	574.165	681.913
ENSG00000069764.10	PLA2G10	0	0	0	1	0	0
ENSG00000069812.11	HES2	33.244	44.191	26.52	22.958	26.35	15.307
ENSG00000069849.11	ATP1B3	3949.11	4627.32	3971.01	4039.71	4573.77	5033.98
ENSG00000069869.17	NEDD4	1030.47	1272.94	948.854	1245.15	1283.19	1318.67
ENSG00000069943.10	PIGB	189.791	262.083	229.651	221.872	217.017	280.24
ENSG00000069956.14	MAPK6	1263.65	1500.93	1274.95	1510.06	1568.44	1736.33
ENSG00000069966.19	GNB5	390.248	458.294	385.126	363.88	443.315	441.004
ENSG00000069974.17	RAB27A	189.975	229.293	196.225	184.422	232.49	242.12
ENSG00000069998.12	HDHD5	1390.52	1678.82	1431.03	1081.02	1450.76	1447.23
ENSG00000070010.19	UFD1	2083.98	2556.39	2076.6	1666.84	1916.43	2041.41
ENSG00000070019.5	GUCY2C	0	0	0	0	0	0
ENSG00000070031.4	SCT	0	0	0	0	0	0
ENSG00000070047.13	PHRF1	86.122	168.442	52.496	124.016	212.151	205.524
ENSG00000070061.16	ELP1	3482.73	4110.77	3309.22	4523.27	4744.61	5543.73
ENSG00000070081.18	NUCB2	1789.36	2171.64	1906.51	1646.6	1726.13	1932.34
ENSG00000070087.15	PFN2	3099.2	3840.59	3244.45	3160.11	3623.52	3775
ENSG00000070159.14	PTPN3	548.002	633.002	537.697	642.546	709.001	744.211
ENSG00000070182.21	SPTB	407.573	555.554	403.264	294.475	308.301	324.754
ENSG00000070190.13	DAPP1	2	2.001	4.909	3.584	2.035	6.954
ENSG00000070193.5	FGF10	0	0	0	0	0	1
ENSG00000070214.17	SLC44A1	1663.01	1847.05	1567.03	1809.02	2053.06	2147.45
ENSG00000070269.14	TMEM260	437.507	517.255	422.736	406	453.031	494.342
ENSG00000070366.14	SMG6	715.348	844.1	728.262	691.337	798.936	844.281
ENSG00000070367.16	EXOC5	1987.6	2250.51	1818.77	2019.55	2046.08	2320.14
ENSG00000070371.16	CLTCL1	208	281.003	217.76	219.02	241	236.184
ENSG00000070388.12	FGF22	14.04	4	17.334	9.252	10.011	13.102
ENSG00000070404.10	FSTL3	816.001	1024.49	903.38	198.018	287	218.22
ENSG00000070413.20	DGCR2	1983.36	2652.17	2183.32	1974.56	2247.18	2384.69
ENSG00000070423.18	RNF126	1649.44	2065.36	1837.86	1314.51	1744.14	1613.7
ENSG00000070444.15	MNT	368.941	434.773	335.706	300.209	417.065	363.585
ENSG00000070476.15	ZXDC	834.274	1019.35	913.96	801.216	919.044	1005.32
ENSG00000070495.15	JMJD6	814.121	940.287	862.57	682.337	760.095	858.979
ENSG00000070501.12	POLB	574.66	696.933	558.601	591.164	694.796	804.223
ENSG00000070526.15	ST6GALNAC1	2	0	1	5	7	4
ENSG00000070540.13	WIPI1	172.262	215.733	152.385	134.421	162.122	138.188
ENSG00000070601.10	FRMPD1	52.953	54.543	54.983	42.129	60.632	53.1
ENSG00000070610.14	GBA2	897.293	1049.91	936.573	873.423	1015.76	1056.78
ENSG00000070614.15	NDST1	2253.59	2817.34	2298.11	1611.41	1914.94	2031.4
ENSG00000070669.17	ASNS	2044.82	2480.27	2205.34	2063.93	2394.38	2647.39
ENSG00000070718.13	AP3M2	1003.02	1235.08	1017.84	1126.18	1267.07	1469.38
ENSG00000070729.14	CNGB1	0	0	0	3	2	0
ENSG00000070731.11	ST6GALNAC2	7.005	3.004	3.01	6.083	6.08	7.063
ENSG00000070748.19	CHAT	0	1	1	0	0	0
ENSG00000070756.17	PABPC1	14923.2	18531	15271.1	15660.9	16853.6	18603.2
ENSG00000070759.17	TESK2	148.621	169.003	160.273	176.87	213.022	237.887
ENSG00000070761.8	CFAP20	996.248	1120	1032.2	913.162	1109.4	1085.91
ENSG00000070770.10	CSNK2A2	1846.69	2193.64	1895.08	2018.2	2196.93	2297.35
ENSG00000070778.13	PTPN21	289.002	384.001	306.784	285.839	328.001	332.031
ENSG00000070785.17	EIF2B3	1350.53	1672.24	1438.07	1203.82	1338.03	1585.85
ENSG00000070808.17	CAMK2A	4.001	5.027	6	5	6	6
ENSG00000070814.22	TCOF1	6949.89	8781.04	7507.61	5546.83	7223.88	7026.19
ENSG00000070831.18	CDC42	2668.83	3292.11	2457.69	2377.32	3144.44	2909.74
ENSG00000070882.13	OSBPL3	1214.22	1434.95	1102.38	1183.96	1237.63	1387.42
ENSG00000070886.12	EPHA8	17	19	16	15	32	15
ENSG00000070915.10	SLC12A3	0	0	0	1	0	0
ENSG00000070950.10	RAD18	1129.11	1349.23	1059.77	1156.3	1071	1218.28
ENSG00000070961.17	ATP2B1	413.971	408.878	241.359	542.046	521.273	364.243
ENSG00000070985.14	TRPM5	0	0	3	2	1	2
ENSG00000071051.14	NCK2	964	1217.46	1004.15	759.807	1054.02	993.904
ENSG00000071054.17	MAP4K4	2663.04	3363.67	2707.1	2568.13	2685.97	2949.04
ENSG00000071073.13	MGAT4A	432.891	559.738	479.793	438.188	385.573	474.572
ENSG00000071082.11	RPL31	9755.14	12611.3	9721.09	5346.65	8475.5	6446.77
ENSG00000071127.18	WDR1	3253.22	4160.67	3166.43	2769.25	3196.97	3393.27
ENSG00000071189.21	SNX13	731.055	864.899	653.148	794.879	747.861	888.693
ENSG00000071203.9	MS4A12	0	0	0	0	0	0
ENSG00000071205.12	ARHGAP10	432.999	514.972	421.539	399.349	493.614	489.452
ENSG00000071242.12	RPS6KA2	292.121	369	330.913	326.999	364	380.103
ENSG00000071243.16	ING3	568.838	603.512	537.021	544.944	567.128	693.612
ENSG00000071246.11	VASH1	373.812	431.003	341.104	359.362	452.191	473.974
ENSG00000071282.12	LMCD1	118.012	164.001	99	191.006	217.009	221.004
ENSG00000071462.13	BUD23	1265.21	1619.81	1519.6	1107.6	1478.05	1315.45
ENSG00000071537.14	SEL1L	1304.54	1355	1083.03	1280.13	1356.43	1476.15
ENSG00000071539.14	TRIP13	4038.09	5020.84	4370.52	4621.73	4862.17	5531.17
ENSG00000071553.18	ATP6AP1	2670.27	3537.77	2970.06	2208.79	2378.44	2635.15
ENSG00000071564.19	TCF3	1496.52	1973.42	1664.87	1558.14	1880.69	1820.28
ENSG00000071575.12	TRIB2	546.578	627.212	501.291	584.084	589.039	596.081
ENSG00000071626.17	DAZAP1	4609.36	5930.24	4825.75	4138.97	5234.62	4983.46
ENSG00000071655.18	MBD3	3831.56	4696.2	4128.15	3157.39	4210.4	3829.85
ENSG00000071677.1	PRLH	0	0	0	0	0	0
ENSG00000071794.16	HLTF	1889.03	2153.3	1704.02	2026.41	2112.03	2368.65
ENSG00000071859.15	FAM50A	1149.95	1439.91	1346.27	839.686	1109.61	980.968
ENSG00000071889.17	FAM3A	782.037	886.634	865.292	479.91	543.002	525.005
ENSG00000071909.19	MYO3B	3.084	2	3	3	5	4.576
ENSG00000071967.12	CYBRD1	115	146.002	126.001	76.001	92.917	82.042
ENSG00000071991.9	CDH19	0	0	0	0	0	0
ENSG00000071994.11	PDCD2	2213.25	2485.77	2269.32	2251.42	2697.63	2719.52
ENSG00000072041.18	SLC6A15	1945.55	2227.21	1766.32	2244.9	2480.24	2648.06
ENSG00000072042.13	RDH11	1076.75	1419.41	1180.02	1212.06	1286.85	1372.2
ENSG00000072062.16	PRKACA	422.211	448.679	311.622	21.027	671.692	164.541
ENSG00000072071.17	ADGRL1	844.436	604.512	618.781	258.164	353.543	622.189
ENSG00000072080.11	SPP2	1	1.034	4	0	2.745	0
ENSG00000072110.16	ACTN1	3006.08	3824.39	3166.69	2061.46	2384.29	2464.79
ENSG00000072121.17	ZFYVE26	384	472.735	359.024	436.594	471.346	435.861
ENSG00000072133.12	RPS6KA6	278.449	307.023	277.066	333.023	312.226	364.304
ENSG00000072134.16	EPN2	542.215	685.141	540.191	480.15	538.691	591.529
ENSG00000072135.13	PTPN18	437.294	551	456.183	363.999	427.999	438.737
ENSG00000072163.20	LIMS2	90	115.001	94.999	34	43	41.001
ENSG00000072182.14	ASIC4	1	2	1	1	1	0
ENSG00000072195.15	SPEG	193.487	229.845	188.17	161.014	233.817	173.094
ENSG00000072201.14	LNX1	55.543	58.269	55.011	68.553	36.147	66.076
ENSG00000072210.19	ALDH3A2	1170.21	1419.65	1248.43	1182.07	1234.95	1344.84
ENSG00000072274.14	TFRC	3836.41	4546.91	3635.18	4680.24	4799.17	5408.24
ENSG00000072310.18	SREBF1	169	239.999	208.005	131	158.001	153.033
ENSG00000072315.4	TRPC5	1	1	1	0	0	0
ENSG00000072364.13	AFF4	2592.16	2875.09	2272.85	2591.68	2595.12	2842.59
ENSG00000072401.15	UBE2D1	749.052	701.752	645.277	730.368	755.629	826.683
ENSG00000072415.10	MPP5	838.009	949.234	734.652	807.944	826.92	945.143
ENSG00000072422.17	RHOBTB1	239	296.999	236.383	314.861	308.857	294.069
ENSG00000072501.19	SMC1A	11343.1	14196.3	11002.2	13811.1	14615.8	16405.2
ENSG00000072506.14	HSD17B10	1952.65	2437.25	2056.15	1055.76	1420.1	1368.51
ENSG00000072518.23	MARK2	1465.17	1801.99	1429.02	1463.94	1803.02	1774.35
ENSG00000072571.20	HMMR	1493.91	1775.23	1586.44	1311.57	1403.45	1652.91
ENSG00000072609.18	CHFR	575.907	789.276	661.13	612.807	720.747	786.102
ENSG00000072657.10	TRHDE	1	1	2	1	1	0
ENSG00000072682.20	P4HA2	479.564	613.647	520.83	396.067	453.509	497.481
ENSG00000072694.22	FCGR2B	0	0	0	0	0	0
ENSG00000072736.19	NFATC3	1030.64	1270.41	1059.08	1050.76	1171.48	1302.89
ENSG00000072756.18	TRNT1	295.4	323.644	234.757	316.259	285.225	334.517
ENSG00000072778.20	ACADVL	1684.01	2221.52	1765.83	1832.02	2262.23	2364.99
ENSG00000072786.13	STK10	501.963	647.115	522.242	409.492	444.988	451.336
ENSG00000072803.18	FBXW11	1686.7	2008.29	1555.46	1556.02	1642.15	1823.55
ENSG00000072832.15	CRMP1	106.058	98.152	76.657	162	147	158.792
ENSG00000072840.13	EVC	347	382.016	289.027	352.003	446	427.855
ENSG00000072849.11	DERL2	862.126	1087.44	945.647	855.722	911.536	1104.19
ENSG00000072858.11	SIDT1	8	8.706	13	10	5.001	4
ENSG00000072864.16	NDE1	834.974	968.21	901.848	188.075	944.933	255.17
ENSG00000072952.21	MRVI1	0	1	0	1	2	0
ENSG00000072954.7	TMEM38A	55.011	72.001	74.995	55	74.406	76
ENSG00000072958.9	AP1M1	1850.56	2414.91	2121.57	1523.89	1931.12	2001.54
ENSG00000073008.16	PVR	1476.66	1862.02	1519.96	1417.96	1621.11	1714.82
ENSG00000073050.12	XRCC1	707	1002.38	821.097	666.111	871.255	722.247
ENSG00000073060.17	SCARB1	1974.49	2619.21	2206.45	1838.86	2221.59	2168.94
ENSG00000073067.14	CYP2W1	0	2	1	4	4	1
ENSG00000073111.14	MCM2	4842.14	6558.2	5356.21	6689.59	7396.95	7848.31
ENSG00000073146.17	MOV10L1	3.58	5	4	7	5.581	10
ENSG00000073150.14	PANX2	107	133	112	154.001	227.022	196.01
ENSG00000073169.15	SELENOO	664	719.961	600.827	470.472	609.895	522.048
ENSG00000073282.14	TP63	1	1	1	0	0	1
ENSG00000073331.18	ALPK1	144	174.084	147.001	149.184	144.001	189.009
ENSG00000073350.14	LLGL2	503.003	611	551.735	404.582	443.999	467.141
ENSG00000073417.15	PDE8A	536	655.001	538.744	610.406	634.43	718.594
ENSG00000073464.13	CLCN4	112	134.02	120.647	121	131	166.034
ENSG00000073536.18	NLE1	1550.25	1949.77	1615.38	1372.71	1670.41	1657.4
ENSG00000073578.18	SDHA	6463.33	8237.03	6817.03	5889.56	6690.7	7054.78
ENSG00000073584.20	SMARCE1	4845.95	5968.8	4937.41	5602.55	6024.43	6613.36
ENSG00000073598.6	FNDC8	3.09	6.21	6.234	8.086	2.092	4.038
ENSG00000073605.19	GSDMB	91.018	135.055	116.828	103.018	123.957	120.947
ENSG00000073614.13	KDM5A	1474.2	1874.38	1442.32	1831.26	1890.85	2118.67
ENSG00000073670.14	ADAM11	274.001	320.615	260.777	255.024	334.018	316.122
ENSG00000073711.11	PPP2R3A	273	318.035	247.939	240.001	172	224.779
ENSG00000073712.15	FERMT2	1567.55	1700.02	1477.84	1459.85	1583.2	1709.27
ENSG00000073734.10	ABCB11	38.384	35.345	41.525	41.119	41.139	48.177
ENSG00000073737.17	DHRS9	0	0	0	0	1	1
ENSG00000073754.6	CD5L	0	0	0	0	0	0
ENSG00000073756.13	PTGS2	3	8	6	13	18	25.002
ENSG00000073792.16	IGF2BP2	2111.02	2631.82	2166.93	2277.72	2571.84	2750.8
ENSG00000073803.14	MAP3K13	474.906	505.543	492.446	429.017	476.058	501.066
ENSG00000073849.16	ST6GAL1	407.981	511.996	460.707	501.999	536.084	620.587
ENSG00000073861.3	TBX21	1	1	4	2	4	1
ENSG00000073905.8	VDAC1P1	0	0	0	0	0	0
ENSG00000073910.23	FRY	71.001	66	68	57	71.151	60.04
ENSG00000073921.18	PICALM	3575.8	4410.74	3475.66	3333.38	3496.65	3933.56
ENSG00000074047.22	GLI2	504.002	594.789	475.379	367.546	413.94	481.889
ENSG00000074054.21	CLASP1	1069.35	1323.35	1057.02	1003.77	1133.92	1182.64
ENSG00000074071.15	MRPS34	3723.96	4663.81	3884.07	3351.94	4804.58	4212.04
ENSG00000074181.9	NOTCH3	153.011	155.002	114.037	180.108	238.812	226.089
ENSG00000074201.9	CLNS1A	4660.65	5810.87	5071.28	5430.7	5910.07	6500.12
ENSG00000074211.14	PPP2R2C	559	708.076	595.26	565.829	683.007	701.767
ENSG00000074219.14	TEAD2	504.115	639.018	507.563	424.097	487.462	420.862
ENSG00000074266.23	EED	1190	1376.49	1191.03	1047.35	1222.22	1288.33
ENSG00000074276.11	CDHR2	0	0	0	1	1	2
ENSG00000074317.11	SNCB	15	21	16	10	8	9
ENSG00000074319.13	TSG101	1729.93	2288.28	1950.88	1878.87	2085.07	2240.6
ENSG00000074356.17	NCBP3	1328.2	1757.01	1275.05	1436.32	1602.27	1702.33
ENSG00000074370.18	ATP2A3	104	156.017	126.747	101	118.001	126
ENSG00000074410.14	CA12	127.008	191.001	137.569	259.938	238.991	257
ENSG00000074416.16	MGLL	293.666	339.674	293.162	231.459	288.19	269.616
ENSG00000074527.13	NTN4	189	230	185.849	169.999	166.046	208.091
ENSG00000074582.15	BCS1L	998.968	1241.63	1059.05	1224.88	1364.36	1496.86
ENSG00000074590.14	NUAK1	1072.08	1329.94	1025.12	1058.65	1258.01	1199.27
ENSG00000074603.19	DPP8	911.047	1088.16	866.734	1239.69	1211.63	1327.22
ENSG00000074621.14	SLC24A1	320.311	424.946	322.306	438.864	479.776	511.853
ENSG00000074657.14	ZNF532	326.001	373.536	315	632.611	650.157	725.629
ENSG00000074660.17	SCARF1	0	0	8.966	0	0	0
ENSG00000074695.6	LMAN1	6637.21	7341.66	6027.97	8474.13	8458.79	9727.37
ENSG00000074696.13	HACD3	7991.87	9957.07	8516.73	10273.3	11128.5	12551.5
ENSG00000074706.14	IPCEF1	18.517	7.462	13	16.001	17	23.182
ENSG00000074755.15	ZZEF1	1258.19	1588.82	1201.64	1365.22	1543.14	1598.98
ENSG00000074771.4	NOX3	0	0	0	0	0	0
ENSG00000074800.16	ENO1	48546.5	60766.8	55148.7	45043.1	52606.7	55451.6
ENSG00000074803.21	SLC12A1	0	0	1	0	0	3
ENSG00000074842.8	MYDGF	1530.09	1948.55	1576.02	1228.46	1729.24	1499.82
ENSG00000074855.11	ANO8	73	107.001	99	72	92.999	92
ENSG00000074935.14	TUBE1	379.099	498.505	383	463.019	448.999	528.73
ENSG00000074964.17	ARHGEF10L	204	245	209.305	180.999	186.999	211
ENSG00000074966.11	TXK	6	13.001	3.482	4	3	13
ENSG00000075035.10	WSCD2	0	0	0	0	0	0
ENSG00000075043.21	KCNQ2	54	56.331	56.953	66.576	80.702	73.848
ENSG00000075073.16	TACR2	2	2	2	2	5	2
ENSG00000075089.10	ACTR6	808.757	914.999	878.077	1000.9	1028	1222.16
ENSG00000075131.10	TIPIN	1053.09	1213.51	1040.48	1091.86	1178.26	1281.43
ENSG00000075142.14	SRI	1307.93	1469.01	1233.46	1285.32	1505.8	1480.74
ENSG00000075151.24	EIF4G3	3636.27	4458.67	3566.59	3898.04	4215.78	4513.46
ENSG00000075188.9	NUP37	1058.81	1420.73	1135.02	1199.66	1249.22	1473.73
ENSG00000075213.11	SEMA3A	116.008	117.997	102.007	73	73	76.056
ENSG00000075218.19	GTSE1	1543.95	2015.92	1577.51	1679.64	2044.94	2035.86
ENSG00000075223.14	SEMA3C	420.999	488.025	368.406	451.87	484.401	514.083
ENSG00000075234.17	TTC38	693.004	959.683	744.293	723.476	883.881	891.671
ENSG00000075239.14	ACAT1	1950.83	2529.13	2152.58	1795.87	1977.1	2153.37
ENSG00000075240.17	GRAMD4	380.383	445.615	395.996	441.067	598	536.744
ENSG00000075275.18	CELSR1	1058	1350.08	1044.02	1219.31	1327.64	1355.31
ENSG00000075290.8	WNT8B	4	1	3	1	8	2.001
ENSG00000075292.19	ZNF638	2243.61	2735.11	2229.06	1964.08	2136.22	2439.88
ENSG00000075303.13	SLC25A40	272.001	300.089	218.717	272.001	216.179	311.004
ENSG00000075336.12	TIMM21	659	786.001	751.01	662.22	691.001	760.405
ENSG00000075340.23	ADD2	1080.46	1334.85	1090.07	817.262	972.804	988.779
ENSG00000075388.4	FGF4	0	0	0	0	0	0
ENSG00000075391.18	RASAL2	824.551	1072.55	734.721	817.3	816.885	963.488
ENSG00000075399.14	VPS9D1	249.001	348.404	315.462	272.137	339.581	333.031
ENSG00000075407.19	ZNF37A	1963.62	2331.07	1761.55	1867.69	2094.89	2099.2
ENSG00000075413.19	MARK3	1410.87	1715.36	1481.53	1485.69	1497.35	1725.02
ENSG00000075415.15	SLC25A3	8033.15	9811.41	8418.99	8178.07	9399.04	10075.3
ENSG00000075420.13	FNDC3B	799.526	940.123	818.675	898.03	1000.48	1060.77
ENSG00000075426.12	FOSL2	533	683.046	513.412	540.339	662.701	656.985
ENSG00000075429.9	CACNG5	11.247	18.927	16.905	19.964	18.522	21.651
ENSG00000075461.6	CACNG4	127.001	193	163.248	77	130	105.314
ENSG00000075539.15	FRYL	367.95	402.325	372.482	410.253	439.44	405.951
ENSG00000075568.17	TMEM131	1289.2	1575.54	1238.82	1063.45	1154.84	1234.35
ENSG00000075618.18	FSCN1	8797.75	11014.5	9517.05	8080.73	10753.8	10013.5
ENSG00000075624.17	ACTB	52748.7	65570.7	59217.1	46377.5	53979.4	57469.6
ENSG00000075643.6	MOCOS	151.466	219.072	168.066	226.484	201.202	218.972
ENSG00000075651.17	PLD1	145.661	151.999	117	98.019	115.67	136.002
ENSG00000075673.12	ATP12A	13	32	22	25	26	25
ENSG00000075702.19	WDR62	624.991	832.381	657.977	566.31	601.402	652.027
ENSG00000075711.21	DLG1	1449.56	1705.3	1457.9	1686.32	1641.23	1968.1
ENSG00000075785.14	RAB7A	4893.63	6123.45	5319.95	4997.77	5844.48	6067.45
ENSG00000075790.12	BCAP29	561.719	595.437	478.919	523.768	585.049	579.263
ENSG00000075826.17	SEC31B	170.148	198.121	157	221.354	267.031	253.217
ENSG00000075856.12	SART3	1924.78	2498.78	1997.18	2116.94	2185.92	2490.17
ENSG00000075884.14	ARHGAP15	0	0	3	0	1	0
ENSG00000075886.11	TUBA3D	4	2.999	0	5	3	5
ENSG00000075891.24	PAX2	6	5	3	9	16	14
ENSG00000075914.13	EXOSC7	548.066	665.539	534.445	534.719	635.138	644.64
ENSG00000075945.13	KIFAP3	652.042	697.13	631.001	634.381	634	806.21
ENSG00000075975.17	MKRN2	1092.01	1363.82	1120.47	982.403	1143.02	1270.78
ENSG00000076003.5	MCM6	4065.79	4779.57	4252.94	4192.59	4379.38	5101.5
ENSG00000076043.11	REXO2	1198.2	1401.64	1251.43	932.613	1157.96	1203.48
ENSG00000076053.12	RBM7	501.712	603.299	552.518	537.085	557.218	590.441
ENSG00000076067.14	RBMS2	1134.6	1427.31	1110.23	1166.2	1266.96	1336.37
ENSG00000076108.12	BAZ2A	2657.25	3285.52	2475.65	2971.64	3349.36	3466.66
ENSG00000076201.16	PTPN23	484	632.531	538.617	474	587.136	469.709
ENSG00000076242.17	MLH1	992.622	1312.3	1123.25	1047.36	1113.08	1288.38
ENSG00000076248.12	UNG	3010.79	3836.26	3107.59	3198.58	3774.95	3993.36
ENSG00000076258.10	FMO4	38	64	53	48.016	43	38.003
ENSG00000076321.11	KLHL20	335	380.999	314	310.999	366.999	377.058
ENSG00000076344.16	RGS11	1.175	4	2	1	2	2
ENSG00000076351.13	SLC46A1	700.28	824.247	773.038	681.78	821.374	800.243
ENSG00000076356.7	PLXNA2	975.281	1229.51	972.827	1342	1467.62	1598
ENSG00000076382.17	SPAG5	2508.89	3089.57	2652.78	2598.01	2865.41	3140.68
ENSG00000076513.17	ANKRD13A	950.906	1190.6	906.536	1022.44	1133.12	1297.76
ENSG00000076554.16	TPD52	2057.36	2323.71	2048.15	1799.69	1920.47	1995.8
ENSG00000076555.16	ACACB	227.119	270.062	260.427	254.991	258.915	327.003
ENSG00000076604.16	TRAF4	1383.95	1856.96	1545.07	1119.77	1383.17	1407.37
ENSG00000076641.4	PAG1	185.787	224	178.041	227.318	207.396	227.36
ENSG00000076650.7	GPATCH1	354	469.195	367.473	318.018	406.01	398.244
ENSG00000076662.11	ICAM3	131	177.999	160	149.999	177.996	146.102
ENSG00000076685.19	NT5C2	1504.61	1894.94	1489.13	1463.17	1639.86	1750.96
ENSG00000076706.17	MCAM	749.891	911.893	834.924	1024.49	1167.73	1238.16
ENSG00000076716.9	GPC4	1806.85	2141.16	1754.34	1607.03	1773	1959.1
ENSG00000076770.16	MBNL3	326.691	318.42	301.082	324.005	307.983	350.017
ENSG00000076826.10	CAMSAP3	350	468.999	375.326	342.001	412.465	365.921
ENSG00000076864.21	RAP1GAP	52	71.001	52	54.999	73	69
ENSG00000076924.12	XAB2	1158	1396.79	1250.89	1040.24	1269.68	1222.51
ENSG00000076928.20	ARHGEF1	638.341	814.735	737.334	608.766	735.035	660.835
ENSG00000076944.18	STXBP2	92.152	108.167	95.361	117.065	159.223	154.848
ENSG00000076984.18	MAP2K7	844.1	1130.56	821.62	761.752	1047.87	888.549
ENSG00000077009.14	NMRK2	39	57	39	66	85.001	88.004
ENSG00000077044.11	DGKD	0	677.778	623.83	699.655	680.467	786.79
ENSG00000077063.11	CTTNBP2	148.001	170.001	162.206	136.19	109	113
ENSG00000077080.10	ACTL6B	0	0	0	0	0	0
ENSG00000077092.20	RARB	29.962	51.567	29.403	32.281	45.563	36.858
ENSG00000077097.17	TOP2B	3175.74	3700.53	3052.17	3414.11	3468.56	3832.57
ENSG00000077147.16	TM9SF3	6688.36	7555.27	6459.06	7074.27	7245.95	8217.94
ENSG00000077150.21	NFKB2	378.225	453	408.071	281	338.052	368.033
ENSG00000077152.12	UBE2T	879	1016.38	1001.62	806.974	925.939	1000.49
ENSG00000077157.23	PPP1R12B	276.079	278.059	273.002	266.917	231.418	245.907
ENSG00000077232.19	DNAJC10	3038.91	3380.06	2932.61	3841.97	3873.3	4465.79
ENSG00000077235.18	GTF3C1	3204.67	4019.84	3393.48	4326.53	5104.49	5591.27
ENSG00000077238.14	IL4R	170.001	246.001	181	194	223.012	219.542
ENSG00000077254.14	USP33	1692.76	1952.65	1571.18	1896.6	1861.06	2294.91
ENSG00000077264.17	PAK3	39.321	55.598	33.135	67.311	41.612	57.715
ENSG00000077274.9	CAPN6	95	107	87	166	175	177
ENSG00000077279.21	DCX	0	1	0	0	0	0
ENSG00000077312.9	SNRPA	2173.02	2792.42	2384.3	1940.95	2426.5	2371.15
ENSG00000077327.16	SPAG6	1	0	0	1	1	0
ENSG00000077348.10	EXOSC5	815.52	991.165	854.952	622.646	789.1	839.173
ENSG00000077380.16	DYNC1I2	1751.79	2175.99	1898.18	1774.25	1908.27	2161.73
ENSG00000077420.16	APBB1IP	0	0	1	0	0	0
ENSG00000077454.17	LRCH4	302.066	432.37	321.113	313.063	373.4	357.87
ENSG00000077458.13	FAM76B	984.049	1167.3	899.724	1116.83	1114.44	1273.86
ENSG00000077463.15	SIRT6	279	362.262	302.312	229.17	286.999	230.045
ENSG00000077498.9	TYR	0	0	0	0	0	0
ENSG00000077514.9	POLD3	1566	1967.4	1535.12	1686.97	1825.25	1963.25
ENSG00000077522.15	ACTN2	216	250.04	178.3	351.378	387.908	374.07
ENSG00000077549.19	CAPZB	3606.55	4612.27	3769.87	2981.76	3428.91	3612.79
ENSG00000077585.14	GPR137B	130	162.999	108.013	177.709	169.001	163.139
ENSG00000077684.16	JADE1	977.963	1138.65	953.682	930.691	1044	1152.81
ENSG00000077713.19	SLC25A43	224	295.071	230.814	288.057	309	336.309
ENSG00000077721.17	UBE2A	1844.16	2097.7	1746.9	1258.01	1450.09	1652.87
ENSG00000077782.23	FGFR1	1630.51	2105.49	1691.64	1942.29	2260.08	2287.32
ENSG00000077800.13	FKBP6	2.003	8.911	1	2	1	5.049
ENSG00000077935.17	SMC1B	9	2	1	3	2	3
ENSG00000077942.19	FBLN1	1519	1914.63	1735.64	1866.24	2148.47	2243.09
ENSG00000077943.8	ITGA8	0	3	2	10	6	4
ENSG00000077984.6	CST7	0	2	0	0	1	4
ENSG00000078018.22	MAP2	267.014	321.134	271.982	264.195	309.259	314.276
ENSG00000078043.16	PIAS2	636.548	665.18	599.219	647.334	721.207	783.088
ENSG00000078053.17	AMPH	93	132.408	110	76.999	88	90
ENSG00000078061.14	ARAF	1111.99	1375.32	1252.14	791.997	962.65	892.95
ENSG00000078070.14	MCCC1	376.027	480.642	404.8	465.514	485.338	542.9
ENSG00000078081.8	LAMP3	123.003	147	111.247	107.002	132	134.001
ENSG00000078098.15	FAP	1	0	1	2	0	0
ENSG00000078114.19	NEBL	302.999	327.001	242.528	303.004	335	346.503
ENSG00000078124.13	ACER3	1313.62	1527.11	1273.17	1277.1	1381.02	1446.71
ENSG00000078140.14	UBE2K	3699.91	4161.6	3461.72	4130.15	4194.89	4711.37
ENSG00000078142.14	PIK3C3	647.002	749.388	601.725	872.132	909.113	1034.98
ENSG00000078177.15	N4BP2	527.05	563	433.596	761.839	692.485	781.2
ENSG00000078237.7	TIGAR	873.527	1143.56	947.705	817.961	933.551	1006.91
ENSG00000078246.17	TULP3	1014.02	1228.53	1059.21	1061.71	1203.89	1304.93
ENSG00000078269.15	SYNJ2	1416.11	1688.31	1331.9	1270.09	1453.39	1612.43
ENSG00000078295.17	ADCY2	3.906	2.143	5.467	3.87	9.01	9.567
ENSG00000078304.20	PPP2R5C	1682.62	1983.71	1715.14	1701.9	1714.04	1927.71
ENSG00000078328.23	RBFOX1	12.001	22.997	19.786	16	22.422	16.278
ENSG00000078369.19	GNB1	7630.49	9315.98	7786.22	7810.47	8504.33	9247.81
ENSG00000078399.19	HOXA9	423.452	521.477	468.664	436.503	475.636	449.266
ENSG00000078401.7	EDN1	22	19	17	16	12	15
ENSG00000078403.17	MLLT10	436.152	482.003	373.977	421.001	412.002	428.196
ENSG00000078487.18	ZCWPW1	60.001	62.209	52	50.003	84.159	71.001
ENSG00000078549.16	ADCYAP1R1	22	26	4.785	41.633	53.013	20.048
ENSG00000078579.9	FGF20	2	0	1	2	1	2
ENSG00000078589.13	P2RY10	0	1	0	0	0	1
ENSG00000078596.11	ITM2A	0	0	0	0	0	0
ENSG00000078618.23	NRDC	3556.65	4379.56	3801.94	3925.64	3956.53	4922.45
ENSG00000078668.14	VDAC3	3743.45	4677.17	4085.44	3795.9	4251.71	4774.92
ENSG00000078674.20	PCM1	1682.28	2010.7	1524.58	1893.26	1910.22	2182.9
ENSG00000078687.18	TNRC6C	494.75	584.969	440.441	427.457	496.159	531.363
ENSG00000078699.22	CBFA2T2	648.708	800.326	671.426	739.695	768.067	917.869
ENSG00000078725.13	BRINP1	0	0	0	0	1	0
ENSG00000078747.17	ITCH	718.819	750.099	678.024	836.726	858.406	927.897
ENSG00000078795.17	PKD2L2	18.069	35.855	24.326	24.151	18.871	13.688
ENSG00000078804.13	TP53INP2	106.084	157	120	109.012	95	125
ENSG00000078808.20	SDF4	2078.26	2757.49	2275.04	1967.61	2580.32	2513.76
ENSG00000078814.19	MYH7B	24.049	27.95	29.637	35.874	41.123	32.077
ENSG00000078898.7	BPIFB2	0	0	0	0	0	0
ENSG00000078900.15	TP73	355.105	450.594	428.587	291.656	309.457	304.826
ENSG00000078902.16	TOLLIP	780	985	838.21	765.273	975.996	945.779
ENSG00000078967.13	UBE2D4	330.047	427.514	388.297	343.858	406.164	412.352
ENSG00000079101.18	CLUL1	16	17	17	6	10	13.001
ENSG00000079102.17	RUNX1T1	1.05	8.503	1	0	4.808	4.223
ENSG00000079112.10	CDH17	0	0	0	0	1	0
ENSG00000079134.13	THOC1	830.506	1053.24	876.018	983.742	964.802	1095.22
ENSG00000079150.19	FKBP7	136	153	118.009	150	142.001	190.028
ENSG00000079156.17	OSBPL6	279.015	324.459	257.706	320.021	337	338.744
ENSG00000079215.15	SLC1A3	999.313	1183.58	930.675	1305	1374	1454.62
ENSG00000079246.16	XRCC5	11306.8	13825.4	12011.9	15212.9	16751.9	18730
ENSG00000079257.8	LXN	200	247	212.206	220.002	250	251.126
ENSG00000079263.19	SP140	0	0	0	0	0	1
ENSG00000079277.22	MKNK1	489.031	577.487	556.987	431.543	545.124	547.857
ENSG00000079308.21	TNS1	83.999	104	94	108	119.019	128
ENSG00000079313.15	REXO1	803.202	1059.29	789.539	755.068	903.483	840.037
ENSG00000079332.16	SAR1A	2404.71	2715.9	2337.32	2677.83	2601.43	2750.34
ENSG00000079335.20	CDC14A	281.42	301.074	269.788	464.001	460.493	523.812
ENSG00000079337.16	RAPGEF3	95.001	141	129.997	94.052	129	91.28
ENSG00000079385.23	CEACAM1	9.004	8.839	5.928	2.052	3.001	5.532
ENSG00000079387.15	SENP1	839.017	865.862	914.619	772.956	964.265	929.373
ENSG00000079393.21	DUSP13	0	0	2	1	1	4
ENSG00000079432.9	CIC	818.903	1015.1	835.588	580	771.389	640.788
ENSG00000079435.10	LIPE	113.999	128.999	98	127	143	123.001
ENSG00000079459.14	FDFT1	222.605	191.333	154.802	156.064	206.934	170.165
ENSG00000079462.8	PAFAH1B3	445.86	566.998	518.188	329.559	435.446	439.625
ENSG00000079482.14	OPHN1	543.248	705.347	576.09	582.609	625.636	671.408
ENSG00000079557.5	AFM	0	0	0	0	0	0
ENSG00000079616.14	KIF22	2004.53	2554.49	2292.44	2085.61	2598.82	2535.97
ENSG00000079689.15	SCGN	0	0	0	0	0	0
ENSG00000079691.19	CARMIL1	271.095	335.313	300	296.35	290.508	362.272
ENSG00000079739.17	PGM1	1036	1310.07	1130.78	1168.12	1202.01	1235.34
ENSG00000079785.16	DDX1	4924.71	5798.1	5183.99	4154.94	4654.23	5018.45
ENSG00000079805.19	DNM2	2807.74	3694.48	3108.35	2841.9	3405.98	3432.95
ENSG00000079819.20	EPB41L2	3452.54	4211.79	3237.51	3854.73	4121.59	4539.4
ENSG00000079841.20	RIMS1	24	39	27	34.999	27.016	39
ENSG00000079931.15	MOXD1	269.023	292.341	253.241	452.126	433.009	527.786
ENSG00000079950.14	STX7	1242.73	1321.41	1106.06	1260.52	1405.74	1420
ENSG00000079974.19	RABL2B	575.057	783.911	726.496	627.148	714.813	701.206
ENSG00000079999.14	KEAP1	1284	1658.99	1359.5	1134.25	1512.04	1550.08
ENSG00000080007.8	DDX43	0	0	0	0	0	0
ENSG00000080031.10	PTPRH	4	6	6	9	8	11.001
ENSG00000080166.16	DCT	10	13	14	2	6	3
ENSG00000080189.15	SLC35C2	1184.2	1442	1261.89	1175.69	1296.12	1317.98
ENSG00000080200.10	CRYBG3	231.938	298.851	207.466	203.098	198.115	231.018
ENSG00000080224.18	EPHA6	32.085	33.75	18.005	29.044	22.434	24.236
ENSG00000080293.10	SCTR	0	1	1	1	0	0
ENSG00000080298.16	RFX3	191.311	196	188	157.001	191	178
ENSG00000080345.18	RIF1	2251.51	2471.61	1971.37	2412.99	2495.87	2771.26
ENSG00000080371.6	RAB21	1874.67	2225.06	1917.01	1975.59	2278.08	2361.65
ENSG00000080493.19	SLC4A4	45	64	47	76.992	73	75.003
ENSG00000080503.25	SMARCA2	951.189	1218.5	1026	949.779	1076.21	1148.1
ENSG00000080511.5	RDH8	0	0	0	0	0	0
ENSG00000080546.14	SESN1	777.457	920	772.124	933.001	1018.99	1179.31
ENSG00000080561.14	MID2	471.921	586.888	453.532	401.674	385	495.651
ENSG00000080572.14	PIH1D3	0	6	3	3	1	3
ENSG00000080573.7	COL5A3	24	32	48	12	14	23
ENSG00000080603.17	SRCAP	606	581.342	626.053	826.974	930.429	873.978
ENSG00000080608.10	PUM3	1585.74	2017.43	1752.91	1436.63	1550.53	1634.1
ENSG00000080618.17	CPB2	8	16.066	9	15	16	7
ENSG00000080644.16	CHRNA3	31	35.008	21	63.018	59	72.103
ENSG00000080709.17	KCNN2	8.395	8.891	15.008	15.986	23.01	22.982
ENSG00000080802.21	CNOT4	420.308	539.96	404.198	413.091	461.955	530.824
ENSG00000080815.20	PSEN1	924.66	1177.6	1011.35	1044.7	1165.29	1248.64
ENSG00000080819.9	CPOX	1026.88	1106	856.498	774	917.637	908.124
ENSG00000080822.17	CLDND1	1483.48	1814.64	1561.86	1328.1	1344.59	1564.48
ENSG00000080823.23	MOK	205.999	260.991	223.454	197.001	197.001	196.024
ENSG00000080824.19	HSP90AA1	44457.8	53348	46300.1	56056.2	59678.5	67348.7
ENSG00000080839.12	RBL1	971.679	1103.6	866.887	1040.4	1036.93	1184.53
ENSG00000080845.19	DLGAP4	970.716	1287.98	1028.97	688.738	847.804	840.324
ENSG00000080854.16	IGSF9B	199	208.001	194	166	235	220.034
ENSG00000080910.14	CFHR2	8.68	12.979	13.804	10.824	22.844	18.89
ENSG00000080947.16	CROCCP3	1.564	4.223	0	1.192	1.642	0
ENSG00000080986.13	NDC80	1003.81	1203.31	1016.44	830.404	899.002	1030.06
ENSG00000081014.11	AP4E1	520.58	611.21	472.341	585.481	605.198	619.286
ENSG00000081019.14	RSBN1	484	562.012	467.998	550.957	568.016	637.469
ENSG00000081026.19	MAGI3	444	515.91	385.262	509.123	544.186	579.466
ENSG00000081041.9	CXCL2	2	9	4	2	2	5
ENSG00000081051.8	AFP	0	0	2	0	0	0
ENSG00000081052.14	COL4A4	88.019	119.332	86.878	86.598	63.955	64.042
ENSG00000081059.20	TCF7	357.021	455.341	374.632	365.541	420.12	448.506
ENSG00000081087.16	OSTM1	624.654	681.833	523.617	554.652	477.265	565.956
ENSG00000081138.14	CDH7	2	2.017	5.001	5.001	8.001	14.034
ENSG00000081148.12	IMPG2	5	10.006	4.005	3	2	2
ENSG00000081154.12	PCNP	4216.63	4603.53	3900.79	3571.07	3766.39	4292.1
ENSG00000081177.19	EXD2	519	672	545.108	586.201	577.972	718.695
ENSG00000081181.8	ARG2	224.778	269.318	225.189	225.107	281.174	284.304
ENSG00000081189.17	MEF2C	213.147	272	236.319	213.998	263	232
ENSG00000081237.21	PTPRC	0	0	0	0	0	0
ENSG00000081248.12	CACNA1S	1	1	0	1	1	2
ENSG00000081277.13	PKP1	1	0	0	0	0	0
ENSG00000081307.15	UBA5	1259.29	1311.16	1258.84	1071.12	1114.89	1238.21
ENSG00000081320.11	STK17B	406.133	490.047	410.723	673.183	718.101	812.144
ENSG00000081377.17	CDC14B	1052.41	1150.9	917.642	1169.56	1306.41	1478.87
ENSG00000081386.13	ZNF510	699.258	861.015	689.88	786.063	848.183	981.582
ENSG00000081479.15	LRP2	45	76	48.989	74.021	80	75.005
ENSG00000081665.14	ZNF506	309.253	377.203	278.068	353.708	331.005	360.266
ENSG00000081692.13	JMJD4	1204.95	1388.05	1245.52	1232.41	1591.98	1587.95
ENSG00000081721.12	DUSP12	514.105	646.003	483.189	512.984	528.597	648.622
ENSG00000081760.17	AACS	811.704	1091.08	872.849	775.377	807.665	954.014
ENSG00000081791.9	KIAA0141	678.297	861.1	757.272	541.326	630.028	653.337
ENSG00000081800.9	SLC13A1	0	2.144	4.468	2.001	4.828	3.005
ENSG00000081803.17	CADPS2	110	116.171	104	228	199	261.183
ENSG00000081818.4	PCDHB4	12.162	11.978	1.018	4.005	6.343	5
ENSG00000081842.18	PCDHA6	0	0	0	0	1.492	1.651
ENSG00000081853.15	PCDHGA2	4	4	1.436	3.153	2	2
ENSG00000081870.12	HSPB11	794.9	874.821	767.145	499.002	712.297	642.294
ENSG00000081913.14	PHLPP1	767.333	967.002	808.363	855.21	904	1026.39
ENSG00000081923.15	ATP8B1	119	145.231	144.135	97	109.656	91
ENSG00000081985.14	IL12RB2	8	7.976	10	6	10.004	6
ENSG00000082014.17	SMARCD3	495.42	631.962	574.26	423.59	467.668	464.651
ENSG00000082068.9	WDR70	1320.45	1697.77	1469.98	1352.48	1519.36	1728.89
ENSG00000082074.19	FYB1	2	1	0	0	0	0
ENSG00000082126.18	MPP4	10.017	9.036	12.745	14.002	10.043	19.931
ENSG00000082146.13	STRADB	969.947	1161.88	1028.35	1244.4	1207	1462.63
ENSG00000082153.18	BZW1	6712.36	7713.58	6824.22	8931.28	9257.05	10931.5
ENSG00000082175.16	PGR	29	35	15	80	64	94.957
ENSG00000082196.21	C1QTNF3	41	48.017	31	34.659	30.999	36
ENSG00000082212.13	ME2	2132.34	2513.18	2210.64	2701.07	2670.04	3206.91
ENSG00000082213.18	C5orf22	1678.91	1988.46	1647.88	2080.98	2126.83	2368.95
ENSG00000082258.13	CCNT2	484.389	670.009	474.588	567.418	503.888	667.878
ENSG00000082269.17	FAM135A	648.685	679.659	555.483	720.554	715.136	804.121
ENSG00000082293.13	COL19A1	9	12	12	14	20	22
ENSG00000082397.18	EPB41L3	1987.74	2421.89	2133.89	2730.59	2888.49	3198.28
ENSG00000082438.18	COBLL1	380.001	416.076	338.995	357.245	350.005	455.533
ENSG00000082458.12	DLG3	801.197	867.382	783.286	626.925	655.253	789.963
ENSG00000082482.14	KCNK2	10	8	4	5	6	6
ENSG00000082512.15	TRAF5	366	433.627	333.059	362.843	329.793	414.58
ENSG00000082515.18	MRPL22	843.022	1044.49	854.867	628.827	854.958	741.925
ENSG00000082516.9	GEMIN5	1466.98	1915.03	1559.2	1508.61	1707.78	1824.68
ENSG00000082556.14	OPRK1	10	5.033	11.058	3.002	10.23	10.711
ENSG00000082641.16	NFE2L1	4263.02	5468.85	4438.18	4624.2	5567.33	5504.29
ENSG00000082684.16	SEMA5B	17.002	22.011	28.961	35.001	57.353	51.253
ENSG00000082701.17	GSK3B	1450.35	1876.98	1485.43	1635.83	1712.52	1887.92
ENSG00000082781.12	ITGB5	1165.17	1355	1215.85	1153.09	1295.19	1413.83
ENSG00000082805.21	ERC1	1396.82	1740.11	1290.44	1330.26	1468.97	1644.99
ENSG00000082898.19	XPO1	9276.57	10690.7	9001.33	9629.83	10019.6	11555.6
ENSG00000082996.20	RNF13	847.546	885.012	826.755	792.001	816.686	1010.68
ENSG00000083067.26	TRPM3	35.652	26.433	26.593	43.956	37.012	38.777
ENSG00000083093.11	PALB2	395.715	476.245	357.879	609.876	561.362	696.271
ENSG00000083097.15	DOPEY1	546.174	707.526	534.988	650.292	622.144	719.629
ENSG00000083099.11	LYRM2	1247.05	1335.31	1198.83	1120.06	1246.48	1313.61
ENSG00000083123.15	BCKDHB	426.985	511.704	452.259	499.034	550.355	632.258
ENSG00000083168.11	KAT6A	1469.44	1828.12	1205.15	1885.35	2023.43	1977.21
ENSG00000083223.18	ZCCHC6	246.001	274	205.966	215.001	220.999	278.005
ENSG00000083290.20	ULK2	114.146	144.042	115.015	302.17	332.447	388.965
ENSG00000083307.12	GRHL2	0	0	0	1	0	0
ENSG00000083312.19	TNPO1	6423	7342.28	5945.54	6634.57	6822.32	7884.62
ENSG00000083444.17	PLOD1	2529.73	3113.97	2866.89	2625.04	3219.38	3170.87
ENSG00000083454.23	P2RX5	179.73	199.94	196.44	130.632	154.211	158.044
ENSG00000083457.12	ITGAE	374.943	477.635	397.045	272.001	405.058	355.134
ENSG00000083520.15	DIS3	1828.57	2106.79	1870.69	1783.43	1861.82	2080.33
ENSG00000083535.16	PIBF1	458.327	505.045	437.004	354	376.035	409.143
ENSG00000083544.16	TDRD3	354.001	453.999	376.094	345.97	327	342.054
ENSG00000083635.8	NUFIP1	567.982	655.175	586.694	586.674	564.538	708.445
ENSG00000083642.19	PDS5B	1277.06	1485.51	1201.25	1210.25	1290.51	1405.34
ENSG00000083720.13	OXCT1	2333.7	2825.7	2352.11	2630.8	2719.47	3069.71
ENSG00000083750.13	RRAGB	230	260.001	217.154	231.008	281.999	252.566
ENSG00000083782.8	EPYC	0	0	0	0	0	0
ENSG00000083799.18	CYLD	597	677.001	541.091	572.789	590.555	738.815
ENSG00000083807.10	SLC27A5	101.134	137.787	107.876	60.191	99.434	110.015
ENSG00000083812.13	ZNF324	352.779	504.177	413.206	353.96	456.971	448.606
ENSG00000083814.13	ZNF671	6	3	7	1	2	4
ENSG00000083817.9	ZNF416	248.001	261.717	265.652	208.973	256	304.87
ENSG00000083828.16	ZNF586	274.782	327.127	262.416	220.071	281.049	298.613
ENSG00000083838.17	ZNF446	264.621	337.609	318.914	225.925	344.575	287.546
ENSG00000083844.11	ZNF264	480.742	597.042	442.112	565.894	598.79	680.311
ENSG00000083845.9	RPS5	11583.6	14500.3	13583.9	10018.5	12794	13001.5
ENSG00000083857.15	FAT1	4121.03	5229.97	3890.21	5171.31	5341	5947.85
ENSG00000083896.13	YTHDC1	0	0	0	0	129.093	162.484
ENSG00000083937.10	CHMP2B	1681.07	1873.68	1568.33	1870.25	1921.01	2280.19
ENSG00000084070.12	SMAP2	885.54	1051.29	920.766	735.113	831.114	928.807
ENSG00000084072.17	PPIE	1479.88	1771.75	1554.86	1237.98	1544.86	1577.25
ENSG00000084073.10	ZMPSTE24	2750.87	2994.69	2645.71	2850.66	2902.74	3277.58
ENSG00000084090.14	STARD7	4999.49	6047.63	5253.41	4739.29	5484.56	5646.72
ENSG00000084092.7	NOA1	713	799.916	694.873	642.668	754.115	867.201
ENSG00000084093.19	REST	1174	1244.1	1072.19	1333.46	1295.12	1520.56
ENSG00000084110.11	HAL	9	9	5	6	10	19
ENSG00000084112.15	SSH1	1069.3	1269.55	1007.49	1018.72	1098.47	1264.36
ENSG00000084207.18	GSTP1	11624	14590.7	12796.2	10518.8	13435	12716.9
ENSG00000084234.18	APLP2	10817.3	13463.2	10930.2	11727.8	13058.6	14377.5
ENSG00000084444.14	FAM234B	519.968	656.871	567.005	659.755	689.056	757.221
ENSG00000084453.17	SLCO1A2	71.78	93.254	72.195	82.999	70.41	84.488
ENSG00000084463.8	WBP11	4209.39	5511.22	4737.74	4948.6	5342.29	6243.88
ENSG00000084623.12	EIF3I	6198.3	7834.61	6814.82	6071.64	6971.85	7484.34
ENSG00000084628.10	NKAIN1	45	52	47	67	53	50
ENSG00000084636.18	COL16A1	12	15	9	11	11	9
ENSG00000084652.16	TXLNA	2029.87	2640.8	2242.09	1960.18	2500.93	2596.93
ENSG00000084674.15	APOB	0	0	0	0	0	0
ENSG00000084676.16	NCOA1	751.852	931.312	775.743	698.683	656.003	800.989
ENSG00000084693.16	AGBL5	1445.5	1911.8	1586.72	1333.41	1337.75	1462.43
ENSG00000084710.14	EFR3B	477.997	527.056	400.361	436.246	465.137	496.998
ENSG00000084731.15	KIF3C	356	486	418	323.011	329	324.085
ENSG00000084733.11	RAB10	2661.72	3108	2703.19	2251.81	2223.63	2758.84
ENSG00000084734.9	GCKR	0	0	1	0	0	0
ENSG00000084754.12	HADHA	2831.2	3510.6	3136.64	2382.66	2664.97	3007.08
ENSG00000084764.12	MAPRE3	282	370.82	295.477	239.086	280	260.377
ENSG00000084774.14	CAD	2821.12	3466.08	2939.35	2850.67	3245.99	3314.96
ENSG00000085063.18	CD59	4472.07	5614.32	4666.58	4962.99	5394.71	5976.16
ENSG00000085117.12	CD82	88.586	119.218	107.975	86.593	102.311	103.242
ENSG00000085185.16	BCORL1	503.025	646.185	582.817	530.423	609.004	658.327
ENSG00000085224.23	ATRX	1915.91	2129.24	1801.1	1585.28	1693.36	1765.03
ENSG00000085231.14	AK6	0	0	0	0	0	0
ENSG00000085265.12	FCN1	0	0	2	1	1	3.005
ENSG00000085274.16	MYNN	420.003	484	441.531	414.02	403.009	504.071
ENSG00000085276.19	MECOM	224.099	276.869	192.61	256.995	265	284.102
ENSG00000085365.18	SCAMP1	1473.15	1617.48	1404.65	1331.79	1381.35	1530.14
ENSG00000085377.15	PREP	1330.97	1688.25	1443.84	1427.62	1520.38	1627.11
ENSG00000085382.12	HACE1	432.003	459.02	392.004	441.455	431.494	512.004
ENSG00000085415.16	SEH1L	1938.25	2105	1960.18	2004.51	2226.31	2366.81
ENSG00000085433.17	WDR47	347	373.957	324.289	276	397	420.434
ENSG00000085449.15	WDFY1	1104.84	1287.62	1016.81	1589.04	1625.52	1870.46
ENSG00000085465.13	OVGP1	59	74	49.93	46.001	42.003	65.005
ENSG00000085511.20	MAP3K4	721.001	945.86	797.889	829.68	897.001	1038.53
ENSG00000085514.16	PILRA	4	5	6	5	4	2
ENSG00000085552.18	IGSF9	29.029	42	33.001	25	25	29
ENSG00000085563.15	ABCB1	164	184	138.417	170.999	171	192.019
ENSG00000085644.15	ZNF213	509.072	665.27	538.626	592.146	682	701.8
ENSG00000085662.14	AKR1B1	2095.88	2533.24	2219.05	1918.12	2239.66	2393.42
ENSG00000085719.13	CPNE3	3465.72	4121.39	3282.65	4476.02	4376.54	4968.58
ENSG00000085721.13	RRN3	1843	1746.36	2153.96	2700.58	2438.11	2915.27
ENSG00000085741.14	WNT11	139	202	190	227	273	287
ENSG00000085760.15	MTIF2	1111.16	1449.59	1269.94	1133.2	1191.9	1480.52
ENSG00000085788.14	DDHD2	1147.51	1483.5	1170.27	1413.1	1349.19	1622.81
ENSG00000085831.16	TTC39A	428.006	564.337	442.999	531.025	572.036	524.882
ENSG00000085832.18	EPS15	1447.84	1618.59	1416.33	1539.64	1593.95	1810.14
ENSG00000085840.13	ORC1	714.725	907.001	764.414	789.968	868.225	995.729
ENSG00000085871.9	MGST2	398.874	605.015	466.243	337	512.832	474.678
ENSG00000085872.15	CHERP	2100.41	2758.08	2272.36	2116.93	2627.89	2540.32
ENSG00000085982.16	USP40	423.999	518.001	468.664	608.237	559.647	698.014
ENSG00000085998.15	POMGNT1	1702.63	2078.7	1722.67	1775.8	2028.59	2090.19
ENSG00000085999.13	RAD54L	1007.4	1319.77	1010.08	957.316	1093.23	1129.95
ENSG00000086015.23	MAST2	1163.87	1456.44	1252.03	1093.77	1295.09	1306.11
ENSG00000086061.16	DNAJA1	6586.35	8244.44	6975.95	7766.27	8971.79	9577.69
ENSG00000086062.13	B4GALT1	1200.27	1557.58	1285.44	1389.86	1532.73	1664.63
ENSG00000086065.14	CHMP5	1410.47	1684.59	1463.12	1408.89	1580.2	1845.41
ENSG00000086102.19	NFX1	1111.83	1339.91	1083.89	1295.96	1402.99	1511.03
ENSG00000086159.14	AQP6	1.381	4.115	4.737	9.551	0	5.505
ENSG00000086189.11	DIMT1	1245.44	1424.12	1301.47	1454.96	1555.87	1766.46
ENSG00000086200.17	IPO11	1437.67	1692.13	1320.67	1406.17	1409.26	1606.02
ENSG00000086205.18	FOLH1	0	0	0	0	0	0
ENSG00000086232.13	EIF2AK1	3256.07	4133.19	3569.72	3664.55	3971.2	4483.65
ENSG00000086288.12	NME8	0	0	0	0	0	0
ENSG00000086289.13	EPDR1	248	333	277.326	402.623	419.075	518.009
ENSG00000086300.17	SNX10	234.538	226.354	305.343	158.789	268.139	285.186
ENSG00000086475.15	SEPHS1	1367.96	1606.99	1386.9	1229.66	1515.03	1478.64
ENSG00000086504.18	MRPL28	3111.52	4085.74	3453	2942.37	4289.69	3782.07
ENSG00000086506.3	HBQ1	14.001	10	8	1	1	1
ENSG00000086544.4	ITPKC	282.003	369	287.023	250	319.955	345.065
ENSG00000086548.9	CEACAM6	0	0	1	0	0	1
ENSG00000086570.13	FAT2	18	22	9	15	12.005	17
ENSG00000086589.12	RBM22	2009.2	2500.25	2106.38	1825.38	1951.27	2180.23
ENSG00000086598.11	TMED2	6509.02	7523.59	6391.96	6837.69	7710.52	8167.01
ENSG00000086619.15	ERO1B	505.553	524.257	439.775	635.716	684.465	782.011
ENSG00000086666.19	ZFAND6	1479	1769.53	1593.98	1645.97	1672.89	2025.21
ENSG00000086696.11	HSD17B2	5.993	0.631	1.927	3	3.992	4.893
ENSG00000086712.13	TXLNG	836.065	1096.66	870.14	1564.82	1709.23	1843.5
ENSG00000086717.19	PPEF1	4	8	10	6	6	12.056
ENSG00000086730.17	LAT2	24.137	31	27.001	23	29	33
ENSG00000086758.17	HUWE1	6174.48	7777.31	5867.27	5679.72	6223.55	6610.73
ENSG00000086827.9	ZW10	898.103	1156.14	949.06	1015.17	1014.72	1122.73
ENSG00000086848.15	ALG9	580.002	678.578	563.861	547.438	552.006	628.665
ENSG00000086967.10	MYBPC2	3	4	4	3	1	6
ENSG00000086991.13	NOX4	3.054	0	1.832	1.071	6.798	8.465
ENSG00000087008.16	ACOX3	154	212	187	201	219	194.788
ENSG00000087053.20	MTMR2	2168.76	2647.12	2112.87	2263.89	2326.32	2590.12
ENSG00000087074.9	PPP1R15A	1004.16	1344.15	1217.96	1049.22	1297.71	1229.23
ENSG00000087076.9	HSD17B14	24	19	27.01	11	18	26
ENSG00000087077.14	TRIP6	1551.82	2023.21	1679.52	1123.15	1661.39	1414.44
ENSG00000087085.16	ACHE	42.999	30	32.002	45	46.003	46.999
ENSG00000087086.15	FTL	6112.38	8043.25	7174	5181.88	6939.95	6431.13
ENSG00000087087.20	SRRT	3427.26	4485.65	3757.91	3506.34	4245.43	4321.07
ENSG00000087088.21	BAX	2086.96	2586.71	2272.06	1606.28	2046.69	2022.4
ENSG00000087095.13	NLK	252.999	300.155	267	304.002	321.711	294.871
ENSG00000087111.22	PIGS	1807.67	2407.72	1844.65	1917.95	2128.42	2275.33
ENSG00000087128.10	TMPRSS11E	0	0	0	0	0	0
ENSG00000087152.16	ATXN7L3	2028.95	2543.25	2113.28	1813	2276.15	2252.11
ENSG00000087157.19	PGS1	579.068	709.706	611.657	533.03	659.004	622.079
ENSG00000087191.14	PSMC5	4098.07	5209.15	4435.42	3424.48	3937.51	4320.09
ENSG00000087206.17	UIMC1	720.534	771.526	761.779	554.812	654.072	713.64
ENSG00000087237.12	CETP	0	0	0	0	2	4
ENSG00000087245.13	MMP2	142	192	158	131.106	166	185.853
ENSG00000087250.9	MT3	0	0	0	0	0	0
ENSG00000087253.13	LPCAT2	584.988	671.154	533.076	606.067	621.018	712.237
ENSG00000087258.16	GNAO1	2	3	0	2.723	10.957	4
ENSG00000087263.17	OGFOD1	1418.05	1615.22	1403.22	1484.45	1727.91	2078.51
ENSG00000087266.17	SH3BP2	745	955.717	769.443	766.652	906.101	974.591
ENSG00000087269.16	NOP14	3433.76	4037.97	3470.63	3774.83	4261.73	4466.28
ENSG00000087274.19	ADD1	2552.02	3381.22	2666.26	2636.75	2938.18	3036.61
ENSG00000087299.12	L2HGDH	577.342	691.601	583.101	638.284	621.763	682.054
ENSG00000087301.9	TXNDC16	470.944	563.009	456.689	658.489	637.262	728.538
ENSG00000087302.9	RTRAF	2712.9	3208.8	2932.12	2598.14	3089.95	3269.81
ENSG00000087303.19	NID2	185.581	250.471	223.259	275.373	267.082	291.442
ENSG00000087338.5	GMCL1	845.911	950.736	775.41	772.8	886.325	868.945
ENSG00000087365.16	SF3B2	8574.86	11457.8	9752.15	9464.02	11043.8	11289.7
ENSG00000087448.11	KLHL42	1454.01	1763.17	1361.24	1517.68	1600.08	1678.5
ENSG00000087460.29	GNAS	23888.6	30900.5	26930.3	28661.7	31790.9	34965.4
ENSG00000087470.21	DNM1L	3894.32	4659.03	3774.3	3844.45	3882.76	4707.78
ENSG00000087494.16	PTHLH	78	127.001	95.999	74	93	76.001
ENSG00000087495.17	PHACTR3	22	38	23	26	20	18
ENSG00000087502.19	ERGIC2	1561.07	1786.49	1579.15	1440.57	1516.57	1653.87
ENSG00000087510.7	TFAP2C	1140.53	1391.92	1182.32	619.482	727	821.954
ENSG00000087586.18	AURKA	2782.22	3368.18	2877.88	3220.79	3479.88	3782.66
ENSG00000087589.17	CASS4	4	4	0	8	5.001	2
ENSG00000087842.11	PIR	164	219	191.795	132.001	149	171.001
ENSG00000087884.16	AAMDC	243.731	300.266	223.653	168.634	240.211	191.081
ENSG00000087903.13	RFX2	149.02	168.015	182.518	149.046	192.003	176.889
ENSG00000087995.16	METTL2A	982.708	1241.4	1069.47	879.555	1000.78	1166.72
ENSG00000088002.12	SULT2B1	6	7	4	1	0	4
ENSG00000088035.18	ALG6	701	869.717	710.689	774.996	747.779	873.184
ENSG00000088038.20	CNOT3	1907.12	2460.18	2135.97	1744.63	2153.04	2227.6
ENSG00000088179.9	PTPN4	510.001	547.594	431.546	443.075	438	483.737
ENSG00000088205.13	DDX18	4470.49	5113.53	4383.9	4752.27	4833.66	5578.47
ENSG00000088247.19	KHSRP	9976.94	12859.6	10340	9688.32	11941.2	11684
ENSG00000088256.9	GNA11	2651.31	3298.84	2762.8	2107.7	2803.7	2651.54
ENSG00000088298.13	EDEM2	278	383.38	330.539	258.45	264.003	292.422
ENSG00000088305.19	DNMT3B	809.115	1043.29	863.537	1045.02	1208.51	1233.48
ENSG00000088320.4	REM1	0	0	0	0	0	0
ENSG00000088325.16	TPX2	6269.18	7767.22	6332.25	7253.3	7793.25	8607.89
ENSG00000088340.17	FER1L4	26.001	21	16	31	26	28
ENSG00000088356.6	PDRG1	991.288	1199.06	1092.19	939.583	1204.6	1081.89
ENSG00000088367.23	EPB41L1	789.015	1079.99	833.455	770.446	876.288	886.65
ENSG00000088386.17	SLC15A1	7.01	9.917	5	14.018	6	6.407
ENSG00000088387.22	DOCK9	835.727	1024.83	807.117	740.658	862.689	917.098
ENSG00000088448.14	ANKRD10	680.242	728	711.134	414.813	513.943	545.426
ENSG00000088451.11	TGDS	367	471	434.554	362.012	368.203	455.108
ENSG00000088538.13	DOCK3	310.003	400.305	296.502	291.269	362	364.089
ENSG00000088543.15	C3orf18	10	4.012	14	17	8	7
ENSG00000088682.14	COQ9	764.945	1004.72	839.149	868.983	960.84	980.777
ENSG00000088726.16	TMEM40	32.001	47	43	16	13	11
ENSG00000088727.14	KIF9	65.128	82.265	67.328	58.768	74.287	67.291
ENSG00000088756.13	ARHGAP28	368.451	371	320.808	355	388.458	378.001
ENSG00000088766.12	CRLS1	1326.23	1624.68	1392.28	1172.31	1406.28	1395.15
ENSG00000088782.5	DEFB127	0	0	0	0	0	0
ENSG00000088808.18	PPP1R13B	357.488	424.684	348.485	366.615	442.07	437.173
ENSG00000088812.18	ATRN	1435.77	1829.35	1428.28	1322.28	1404.38	1622.2
ENSG00000088826.18	SMOX	187	243	224.969	182	225	268.935
ENSG00000088827.14	SIGLEC1	2	4	3	3	4	8
ENSG00000088832.18	FKBP1A	5120.41	6555.62	5618.57	4251.26	5155.26	4974
ENSG00000088833.18	NSFL1C	1875	2244.16	1979.16	1435.37	1757.69	1768.2
ENSG00000088836.14	SLC4A11	95.001	101	66.126	65.999	106.752	110
ENSG00000088854.13	C20orf194	186.002	213	161	143.886	177.844	194
ENSG00000088876.13	ZNF343	476.056	586.992	484.957	384.109	431.732	452.959
ENSG00000088881.22	EBF4	102.631	150	125.846	149.345	93.621	159.44
ENSG00000088882.8	CPXM1	0	1	0	3	1	1
ENSG00000088888.18	MAVS	2053.64	2709.48	2195.86	1678.19	2062.72	2058.32
ENSG00000088899.16	LZTS3	273	360.402	295.858	189	246	248.061
ENSG00000088926.15	F11	0	2	1	2	0	0
ENSG00000088930.8	XRN2	3856.78	4600.85	3875.71	4762.27	4959.41	5704.02
ENSG00000088970.16	KIZ	454.999	575.004	527.288	613.937	641.965	754.816
ENSG00000088986.11	DYNLL1	3447.11	4379.18	3810.89	3041.97	3917.07	3813.54
ENSG00000088992.18	TESC	131	192	170	73.999	104	101
ENSG00000089006.17	SNX5	3829.67	4397.8	3871.16	4969.8	5317.48	6005.89
ENSG00000089009.16	RPL6	34774.3	43842.7	39230.3	33884.5	40506.9	42991.1
ENSG00000089012.14	SIRPG	1	0	0	0	0	0
ENSG00000089022.15	MAPKAPK5	745.425	887.816	697.393	786.565	850.994	869.464
ENSG00000089041.17	P2RX7	2.643	10.083	1.375	4.005	5	2.005
ENSG00000089048.15	ESF1	1066.48	1308.34	1091.43	1278.8	1395.89	1495.25
ENSG00000089050.16	RBBP9	860.689	912.717	759.456	947.178	1030.52	1075.06
ENSG00000089053.13	ANAPC5	3564.31	4417.33	3846.36	3945.6	4424.07	4882.02
ENSG00000089057.15	SLC23A2	1507.07	1918.45	1528.6	1351.45	1450.8	1618.91
ENSG00000089060.12	SLC8B1	268.002	344.439	287.851	228.001	331.317	354.119
ENSG00000089063.15	TMEM230	2336.01	2920.08	2410.39	2034.24	2313.35	2357.13
ENSG00000089091.17	DZANK1	77.709	88.013	58.89	86.487	81.558	81.773
ENSG00000089094.20	KDM2B	1114.88	1276.63	1042.11	1127.01	1373.09	1345.76
ENSG00000089101.19	CFAP61	1	2	2	5	7	7
ENSG00000089116.4	LHX5	0	0	1	2	2	1
ENSG00000089123.16	TASP1	250.337	277.018	237.707	221.492	273.058	303.01
ENSG00000089127.15	OAS1	71.982	110.09	97.102	90.244	110.197	96.987
ENSG00000089154.11	GCN1	3541.96	4470.94	3515.93	3765.72	4237.64	4405.82
ENSG00000089157.16	RPLP0	24053.7	29768.8	27066.1	20907.3	27091	26545.5
ENSG00000089159.17	PXN	1804.19	2301	1895.28	1643.66	2007.03	2121.99
ENSG00000089163.4	SIRT4	11	23	14.003	10	9	19
ENSG00000089169.15	RPH3A	3	0	0	2	0	1
ENSG00000089177.20	KIF16B	358.852	480.119	323.002	388.019	435.349	493.453
ENSG00000089195.15	TRMT6	1297.68	1466.02	1233.04	1134.65	1318.12	1482.43
ENSG00000089199.10	CHGB	6.155	8	7	3	4	7
ENSG00000089220.5	PEBP1	6354.24	7658.73	7159.08	6306.57	7334.87	7727.66
ENSG00000089225.20	TBX5	2	0	1	0	0	0
ENSG00000089234.16	BRAP	815.496	918.021	781.627	857.042	868.232	952.248
ENSG00000089248.7	ERP29	1637.17	2061.12	1720.89	1371.92	1746.39	1627.72
ENSG00000089250.20	NOS1	1	0	0	4.001	2	2.014
ENSG00000089280.19	FUS	11525	15395.7	11585.1	12978.7	17104	15453.1
ENSG00000089289.16	IGBP1	928	1177.92	946.472	621.533	713.291	833.347
ENSG00000089327.15	FXYD5	1228.46	1541.16	1318.57	946.563	1207.69	1076.98
ENSG00000089335.22	ZNF302	709.977	784.837	647.014	854.566	954.573	990.651
ENSG00000089351.15	GRAMD1A	1028.74	1256.04	1145.11	1096.16	1301	1245.22
ENSG00000089356.19	FXYD3	0	0	1	2	0	0
ENSG00000089472.18	HEPH	1	0	1	0	0	0
ENSG00000089486.17	CDIP1	1081.23	1238.98	1070.67	1044.77	1356.24	1199.38
ENSG00000089505.18	CMTM1	3	10	5.254	7	6.78	6.103
ENSG00000089558.9	KCNH4	5	10	6	1	6	4
ENSG00000089597.18	GANAB	14307.2	17893.7	14781.3	15392.4	17664.2	18713.6
ENSG00000089639.11	GMIP	149.999	161	140.999	130.999	139	108.144
ENSG00000089682.17	RBM41	1174.72	1212.1	1066.27	981.039	1009	1080.69
ENSG00000089685.15	BIRC5	5842.68	6777.01	6194.31	4997.33	6140.56	6483.83
ENSG00000089692.9	LAG3	11	26	15	15	13	14
ENSG00000089693.11	MLF2	5634.4	6976.07	6413.93	5481.61	6862.54	7056.42
ENSG00000089723.10	OTUB2	42.011	33.762	71.791	45.766	60.353	72.695
ENSG00000089737.19	DDX24	2.376	24.748	48.651	19.229	27.402	32.161
ENSG00000089775.12	ZBTB25	204.342	236.671	202.302	176.08	197.857	224.284
ENSG00000089818.18	NECAP1	901.939	1052.7	910.009	926.466	1056.4	1195.26
ENSG00000089820.17	ARHGAP4	28	23	32.258	19	36.025	35
ENSG00000089847.13	ANKRD24	7	4	5	4	4	3
ENSG00000089876.12	DHX32	949.495	1175.28	1001.05	989.417	1071.89	1196.36
ENSG00000089902.10	RCOR1	881.414	966.041	771.63	921.091	957	1142.88
ENSG00000089916.18	GPATCH2L	716.189	861.177	660.277	700.636	781.068	743.336
ENSG00000090006.18	LTBP4	225.784	275.264	246.073	127.396	163.06	202.65
ENSG00000090013.11	BLVRB	164	211.492	187.298	116	142	122.03
ENSG00000090020.11	SLC9A1	550.001	770	612.049	573.556	670.041	642.191
ENSG00000090054.16	SPTLC1	2267.62	2686.39	2146.07	2609.55	2675	3120.47
ENSG00000090060.19	PAPOLA	4600.9	5362.35	4483.54	5196.8	4984.52	5814.22
ENSG00000090061.17	CCNK	1072.79	1336.55	1112.6	1193.89	1404.27	1351.72
ENSG00000090097.22	PCBP4	304	439	386.894	314.094	346	385.424
ENSG00000090104.12	RGS1	0	0	0	0	0	0
ENSG00000090238.12	YPEL3	90.999	125.003	77.7	79.107	92.001	91.999
ENSG00000090263.16	MRPS33	403.857	493.108	413.899	372.358	480.571	430.019
ENSG00000090266.13	NDUFB2	722.395	879.558	740.087	427.446	666.046	494.921
ENSG00000090273.14	NUDC	5307.56	6999.18	5861.4	5093.85	6594.39	6343.72
ENSG00000090316.16	MAEA	1822.18	2188.17	1931.06	1814.11	2151.57	2357.51
ENSG00000090339.9	ICAM1	14	19	10	43	42	38.004
ENSG00000090372.15	STRN4	2339.45	3153.52	2633.66	2271.18	2896.56	2754.17
ENSG00000090376.11	IRAK3	7	8	3.041	8	9.001	13.626
ENSG00000090382.7	LYZ	35.1	29.039	26.796	25.347	35.598	39.269
ENSG00000090402.8	SI	0	0	0	0	0	0
ENSG00000090432.7	MUL1	892.101	1090.84	971.036	874.49	1029.1	1057.81
ENSG00000090447.12	TFAP4	613.692	786.075	634.24	519.635	746.486	641.477
ENSG00000090470.15	PDCD7	637.958	763.156	710.633	613.265	785.001	797.86
ENSG00000090487.11	SPG21	1258.97	1490.54	1449.44	1264.47	1353.7	1544.67
ENSG00000090512.12	FETUB	1	1	0	1	1	0
ENSG00000090520.12	DNAJB11	2360.9	3099.33	2630.12	2864.66	3312.09	3476.08
ENSG00000090530.10	P3H2	681.461	915.003	708.757	619.644	725.459	853.145
ENSG00000090534.20	THPO	10	13	17	16	28.999	29
ENSG00000090539.16	CHRD	53.001	54.287	57	23.644	73.003	25.513
ENSG00000090554.13	FLT3LG	27.335	41.939	39.398	17.004	19.003	21.001
ENSG00000090565.17	RAB11FIP3	7.37	5.587	350.111	4.06	215.426	7.126
ENSG00000090581.11	GNPTG	959.32	1140.46	955.767	932.454	1304.07	1092.26
ENSG00000090612.22	ZNF268	575.383	715.38	528.992	729.453	764.799	879.027
ENSG00000090615.16	GOLGA3	1599.4	1893.57	1562.49	1542.16	1896.06	1812.58
ENSG00000090621.15	PABPC4	5749.61	7188.88	5884.4	5736.63	6729.52	6952.71
ENSG00000090659.18	CD209	0	2.019	0	0	0	0
ENSG00000090661.12	CERS4	280.018	347.001	264.297	244.935	287.002	256.236
ENSG00000090674.16	MCOLN1	385	430	353.037	296.689	373.616	431.366
ENSG00000090686.16	USP48	1976.61	2339.47	1899.88	1985.59	2227.52	2449.64
ENSG00000090776.6	EFNB1	684	945	799.703	589.856	775.246	730.853
ENSG00000090857.14	PDPR	1181.3	1438.18	1076.27	1447.9	1452.88	1714.92
ENSG00000090861.17	AARS	2516.16	3204.06	2630.2	2972.01	3507.9	3679.61
ENSG00000090863.12	GLG1	1950.18	2515.06	2037.12	2193.31	2309.39	2701.46
ENSG00000090889.12	KIF4A	1875.85	2439.53	1970.38	1552.8	1766.61	1987.51
ENSG00000090924.15	PLEKHG2	525.192	767.504	566.202	549.353	594.465	621.068
ENSG00000090932.11	DLL3	87	95.999	99.011	91.001	128.012	110.046
ENSG00000090971.5	NAT14	393.188	481.602	356.195	272.002	424	336.448
ENSG00000090975.14	PITPNM2	191	231	188	227.407	239	242.766
ENSG00000090989.18	EXOC1	735.039	759.01	714.158	773.008	815.009	895.075
ENSG00000091009.8	RBM27	1433.18	1562.75	1285.77	1321.59	1510.11	1589.43
ENSG00000091010.6	POU4F3	2	5	2	2	6	2
ENSG00000091039.17	OSBPL8	1579.1	1659.79	1364	1830.68	1663.18	1971.64
ENSG00000091073.20	DTX2	186.904	188.734	165.099	152.237	161.796	178.976
ENSG00000091106.19	NLRC4	6	14	12.989	7.013	11	27.096
ENSG00000091127.14	PUS7	946.262	1124.12	949.05	1094.06	1089.03	1288.34
ENSG00000091128.13	LAMB4	26.438	30.992	26.527	18.6	21.93	22.737
ENSG00000091129.22	NRCAM	295	370	272.972	420.945	421.22	468
ENSG00000091136.15	LAMB1	1557.25	2006.45	1630.42	1571.39	1685.89	1985.44
ENSG00000091137.14	SLC26A4	13.085	14.972	9.399	15.895	17.341	21.387
ENSG00000091138.13	SLC26A3	1	1	0	0	0	0
ENSG00000091140.15	DLD	2487.03	2829.48	2480.07	2518.34	2653.5	2987.37
ENSG00000091157.15	WDR7	338	388.001	321.75	391.01	379.891	449.437
ENSG00000091164.13	TXNL1	1443.08	1756.5	1501.24	1237.99	1409.93	1538.23
ENSG00000091181.20	IL5RA	0	0	0	0	0	0
ENSG00000091262.17	ABCC6	1.957	1.959	0	3.517	0	2.342
ENSG00000091317.8	CMTM6	1680.75	1879.93	1462.26	2057.07	2120.77	2391.13
ENSG00000091409.16	ITGA6	732.243	847.773	671.445	600.287	592.077	709.112
ENSG00000091428.18	RAPGEF4	156	169	152.027	141	133.077	157.017
ENSG00000091436.17	MAP3K20	1293.54	1462.03	1243.97	1273.78	1347.63	1519.32
ENSG00000091482.8	SMPX	10.001	8	7	13	12.065	10
ENSG00000091483.8	FH	1082.69	1314.78	1119.64	983.318	1071	1207.91
ENSG00000091490.11	SEL1L3	684	836.206	674.895	763.078	813.947	967.447
ENSG00000091513.16	TF	93.475	95.305	86.786	84.496	103.705	91.115
ENSG00000091527.17	CDV3	4443.81	5181.53	4438.85	3838.06	4356.78	4610.74
ENSG00000091536.20	MYO15A	9	8.001	3	8	2	6
ENSG00000091542.9	ALKBH5	2355	2916.32	2507.4	2298.64	2714.44	2840.73
ENSG00000091583.11	APOH	0	0	0	0	0	0
ENSG00000091592.17	NLRP1	20.051	18.72	24.169	1	17.615	25.808
ENSG00000091622.16	PITPNM3	74	102.072	85.032	134.004	122.001	110
ENSG00000091640.8	SPAG7	429.143	500.956	501.107	460.387	521.354	524.334
ENSG00000091651.9	ORC6	1518.07	1899.66	1580.62	1623.7	1834.61	1914.91
ENSG00000091656.19	ZFHX4	583.837	647.011	514.135	566.951	591.136	721.029
ENSG00000091664.9	SLC17A6	0	0	0	0	0	0
ENSG00000091704.10	CPA1	1	1	1	0	0	0
ENSG00000091732.17	ZC3HC1	635	753.086	658.408	625	681.001	807.776
ENSG00000091831.25	ESR1	3	7	5	3	12	7
ENSG00000091844.8	RGS17	20.001	14	14	22	15	19.002
ENSG00000091879.14	ANGPT2	4.024	8.006	8.331	15.555	6.012	7.016
ENSG00000091947.10	TMEM101	590	749.348	653.939	485.422	579.192	652.87
ENSG00000091972.18	CD200	5.703	14.131	7.891	6.032	9.9	14.06
ENSG00000091986.16	CCDC80	195.008	227	181.029	240.092	244.03	275.691
ENSG00000092009.10	CMA1	0	0	0	0	0	0
ENSG00000092020.11	PPP2R3C	444.874	503.416	396.958	387.585	449.939	504.873
ENSG00000092036.19	HAUS4	496.181	515.812	532.805	444.53	591.327	566.55
ENSG00000092051.18	JPH4	11	12	7	6	15	12
ENSG00000092054.13	MYH7	0	0	0	0	0	2
ENSG00000092067.7	CEBPE	0	0	0	0	0	0
ENSG00000092068.21	SLC7A8	195.009	256.001	212.001	270.174	346	345.932
ENSG00000092094.11	OSGEP	562.818	768.878	566.505	581.539	609.147	724.058
ENSG00000092096.19	SLC22A17	52	46	54.27	92	96.001	93.001
ENSG00000092108.22	SCFD1	955.813	1139.15	950.947	1062.45	1077.74	1271.04
ENSG00000092140.16	G2E3	854.767	907.121	757.131	703.493	723.074	783.58
ENSG00000092148.14	HECTD1	2152.35	2709.99	2072.73	2669.2	2620.55	3147.93
ENSG00000092199.19	HNRNPC	17666.3	22496.8	19005.4	19670.2	22827.7	23591.2
ENSG00000092200.13	RPGRIP1	6	8	9.044	7	7	9.002
ENSG00000092201.10	SUPT16H	5203.17	6390.05	5306.5	6370.81	6731.89	7715.93
ENSG00000092203.15	TOX4	1082.55	1337.26	1115.31	1175.34	1255.72	1386.78
ENSG00000092208.19	GEMIN2	388.123	522.177	435.907	405.122	465.034	534.985
ENSG00000092345.14	DAZL	0	0	0	0	0	0
ENSG00000092377.15	TBL1Y	0	0	0	0	0	0
ENSG00000092421.17	SEMA6A	139.999	154.001	110.065	206	219	232.002
ENSG00000092439.16	TRPM7	1256.18	1420.17	1220.09	1271.75	1326.48	1442.35
ENSG00000092445.12	TYRO3	940.676	1258.52	1047.36	783.338	986.354	996.346
ENSG00000092470.12	WDR76	817.574	927.764	787.526	827.612	970.962	1075.09
ENSG00000092529.26	CAPN3	8.369	29.296	19.846	21.719	29.716	41.936
ENSG00000092531.10	SNAP23	1176	1432.66	1157.27	1387.27	1443.74	1645.22
ENSG00000092607.15	TBX15	8	6	5	6	5	11
ENSG00000092621.13	PHGDH	3346.97	4053.63	3746.95	2697.11	3458.45	3448.54
ENSG00000092758.18	COL9A3	303	402.837	344.732	389.998	542.201	524.997
ENSG00000092820.19	EZR	5586.41	6990.44	6088.65	5875.55	6555.96	6944.6
ENSG00000092841.19	MYL6	5059.81	6841.18	5573.88	3987.02	5458.37	4638.39
ENSG00000092847.14	AGO1	814.64	994.153	916.499	834.736	886.671	1079.41
ENSG00000092850.12	TEKT2	3	2	1	3	4	4.992
ENSG00000092853.14	CLSPN	1668.64	2027.7	1755.45	2098.5	2103.89	2244.33
ENSG00000092871.17	RFFL	383.39	392.027	430.895	328.154	394.9	410.898
ENSG00000092929.13	UNC13D	152.487	185.383	127.595	112.345	139.071	114.115
ENSG00000092931.12	MFSD11	498.371	589.299	474.848	498.161	514.238	543.975
ENSG00000092964.18	DPYSL2	420.031	548.004	443.566	366.281	394.01	394.876
ENSG00000092969.12	TGFB2	378	428.465	335.05	319	341	363.045
ENSG00000092978.11	GPATCH2	374.681	443	365.157	455.986	446.04	487.244
ENSG00000093000.19	NUP50	2576.14	3031.46	2486.64	2986.49	3171.34	3555.28
ENSG00000093009.11	CDC45	1824.32	2362.96	2127.57	1974.31	2145.48	2371.27
ENSG00000093010.15	COMT	957.001	1123.57	1039.11	723.003	866.243	842.003
ENSG00000093072.19	ADA2	14.592	10.683	7.205	15.03	18.342	11.999
ENSG00000093134.17	VNN3	0	0	0	0	0	0
ENSG00000093144.19	ECHDC1	1431.98	1714.22	1481.21	1331.47	1485.45	1606.52
ENSG00000093167.18	LRRFIP2	613	828.564	732.458	666.138	785.472	760.63
ENSG00000093183.14	SEC22C	781.142	1037.81	875.544	802.962	935.509	1027.25
ENSG00000093217.11	XYLB	250.161	254	249.055	244.231	271.007	268.277
ENSG00000094631.22	HDAC6	458.552	722.658	489.682	383.55	360.647	470.533
ENSG00000094661.3	OR1I1	19.648	18.626	18.822	22.194	23.526	10.674
ENSG00000094755.17	GABRP	47.88	68.204	60	85.059	116.339	121.56
ENSG00000094796.5	KRT31	0	0	0	0	0	0
ENSG00000094804.12	CDC6	3743.11	4638.22	4014.88	3963.99	4240.06	4831.31
ENSG00000094841.14	UPRT	317	380.999	296.02	304.001	302.001	329.001
ENSG00000094880.11	CDC23	1984.58	2409.33	2036.02	1906.31	2023.97	2275.97
ENSG00000094914.14	AAAS	1671.58	2112.65	1805.57	1575.72	1832.08	1865.02
ENSG00000094916.16	CBX5	2962.49	3453.5	2909.18	3409.24	3525	3799.92
ENSG00000094963.14	FMO2	0	2	1	1	1	0
ENSG00000094975.15	SUCO	684.671	838.423	709.057	912.566	890.108	995.381
ENSG00000095002.15	MSH2	2385.53	2861.57	2569.88	2249.07	2356.48	2624.61
ENSG00000095015.6	MAP3K1	663.52	669.01	589.253	875.56	944.072	1022.31
ENSG00000095059.17	DHPS	678.664	877.836	751.247	587.949	694.408	791.897
ENSG00000095066.12	HOOK2	333.736	440.765	399.879	340.955	494.499	411.363
ENSG00000095110.9	NXPE1	0	0	0	0	0	0
ENSG00000095139.15	ARCN1	4006.57	4856.3	3960.66	4230.65	4659.58	5323.85
ENSG00000095203.15	EPB41L4B	566	566	474.817	817.089	780.081	915.436
ENSG00000095209.12	TMEM38B	1820.3	1959.03	1662.03	2136.09	2259.99	2493.12
ENSG00000095261.14	PSMD5	1	1	4	5	2	14
ENSG00000095303.17	PTGS1	16	27.001	23	24	27	27.999
ENSG00000095319.14	NUP188	3239.67	4128.61	3408.13	4277.74	4572.47	4998.66
ENSG00000095321.18	CRAT	222.008	290.015	250.355	205.148	232.004	235.931
ENSG00000095370.20	SH2D3C	3	4	0	2	1	3
ENSG00000095380.11	NANS	903.1	1218.45	1042.89	819.22	958.987	917.715
ENSG00000095383.20	TBC1D2	45	73	49	34	42	39
ENSG00000095397.17	WHRN	333.999	426	347.333	266	347.999	324.13
ENSG00000095464.10	PDE6C	1	0	2	2	1	3
ENSG00000095485.18	CWF19L1	1269.92	1525.32	1277.13	1067.46	1285.3	1312.87
ENSG00000095539.16	SEMA4G	62.727	101.483	71.602	73.701	88.541	113.176
[truncated: 33,027 more rows]
