# Supplementary material for: The nucleocytoplasmic translocation of HINT1 regulates the maturation of cell density
Source: Life Sci Alliance. 2025 Jul 22;8(10):e202503215. doi: 10.26508/lsa.202503215 (PMC12284375; doi:10.26508/lsa.202503215)
Supplement: Supplementary file 3 [file LSA-2025-03215_TableS2.xlsx]

## Sheet: Table S2
	5’ primer	3’ primer
CRISPR-Cas9 editing constructs	5′-CACCGCCTGGTGGCGACACGATCTT-3′	5′-AAACAAGATCGTGTCGCCACCAGGC-3′
pcDNA3-HINT1-HA editing constructs	5′-CCCAAGCTTATGGCAGATGAGATTGCCAAGGC-3′	5′-CCGGAATTCACCAGGAGGCCAATGCATTTG-3′
pcDNA3-aNLS-HINT1 editing constructs	5′-CCCAAGCTTATGCCAAAAAAGAAGAGAAAGGTAATGGCAGATGAGATTGCCAAGGC-3′	5′-CCGGAATTCTTAACCAGGAGGCCAATGCATTTG-3′
pcDNA3-mutant-aNLS-HINT1 editing constructs	5′-CCCAAGCTTATGCCAAAAACGAAGAGAAAGGTAATGGCAGATGAGATTGCCAAGGC-3′	5′-CCGGAATTCTTAACCAGGAGGCCAATGCATTTG-3′
pcDNA3-R24AK25A-HINT1-HA editing constructs	5′-CGATCTTTGGGAAGATCATCGCGGCGGAAATACCAGCCAAAATCATTTTTG-3′	5′-GATGATCTTCCCAAAGATCG-3′
